# Supplementary material for: Richness and Composition of Mycorrhizal Fungi Varies by Flood Level and River Basin in Oligotrophic Amazonian Seasonally Flooded Forests
Source: Ecol Evol. 2026 Apr 8;16(4):e73373. doi: 10.1002/ece3.73373 (PMC13062489; doi:10.1002/ece3.73373)
Supplement: Supplementary file 1 — Table S1: Tree species sampled in Amazonian igapó plots across three study areas (RDS Uatumã, PARANA Jaú, and RDS Rio Negro), showing their relative abundance (Rel Abu.), calculated plot density (ind/m2), corresponding topographic position (Top), and the distribution status: dominant (D), rare (R) or intermediate (I). Density values were estimated by standardizing relative abundance by plot area. [file ECE3-16-e73373-s002.xlsx]

## Sheet: Planilha1
Area	Plot	Species	Abundance	TAM AREA (m2)	Density ind/m²	Topography	Host tree abundance (Rare, Dominant, ) RARA/DOMINANTE/NOUM	PUTATIVA/ECM/NOUM
RDS_UATUMA	A1B	Elvasia calophyllea	29.29	50 x 100	0.05858	Low	D	P
PARNA_JAU	JP1	Amanoa oblongifolia	24.55	50 x 200	0.02455	Low	D	N
PARNA_JAU	JP9	Tachigali sp.	24.51	50 x 200	0.02451	High	D	P
PARNA_JAU	JP6	Amanoa oblongifolia	21.9	50 x 200	0.0219	Mid	D	N
PARNA_JAU	JP9	Elvasia quinqueloba	18.11	50 x 200	0.01811	High	D	P
RDS_RIONEGRO	CA3	Micropholis humboldtiana	15.95	50 x 100	0.0319	Low	D	N
RDS_RIONEGRO	CA2	Pouteria elegans	15.84	50 x 100	0.03168	Mid	D	P
RDS_RIONEGRO	CA1	Pouteria elegans	15.05	50 x 100	0.0301	High	D	P
PARNA_JAU	JP5	Tachigali sp.	13.28	50 x 200	0.01328	Mid	D	E
PARNA_JAU	JP6	Burdachia sp.	12.9	50 x 200	0.0129	Mid	D	N
RDS_RIONEGRO	CA3	Duroia velutina	12.13	50 x 100	0.02426	Low	D	N
PARNA_JAU	JP5	Swartzia polyphylla	11.09	50 x 200	0.01109	Mid	D	E
PARNA_JAU	JP5	Elvasia sp.	10.91	50 x 200	0.01091	Mid	D	P
PARNA_JAU	JP1	Ormosia excelsa	10.78	50 x 200	0.01078	Low	D	E
PARNA_JAU	JP5	Pouteria elegans	10.58	50 x 200	0.01058	Mid	D	P
RDS_RIONEGRO	CA1	Micropholis humboldtiana	10.1	50 x 100	0.0202	High	D	P
RDS_UATUMA	A1B	Eschweilera albiflora	9.76	50 x 100	0.01952	Low	N	P
RDS_RIONEGRO	CA1	Acosmium nitens	9.33	50 x 100	0.01866	High	N	E
PARNA_JAU	JP7	Aldina latifolia	9.17	50 x 200	0.00917	High	N	E
RDS_RIONEGRO	CA1	Mouriri sp.	8.76	50 x 100	0.01752	High	N	E
RDS_RIONEGRO	CA2	Tachigali oppositifolia	8.68	50 x 100	0.01736	Mid	N	E
PARNA_JAU	JP1	Eschweilera tenuifolia	8.18	50 x 200	0.00818	Low	N	E
PARNA_JAU	JP5	Swartzia laevicarpa	8.1	50 x 200	0.0081	Mid	N	E
RDS_RIONEGRO	CA1	Tovomita sp.	7.62	50 x 100	0.01524	High	N	P
PARNA_JAU	JP7	Swartzia laevicarpa	6.88	50 x 200	0.00688	High	N	E
RDS_UATUMA	A3A	Unonopsis guatterioides	6.56	50 x 100	0.01312	High	N	P
PARNA_JAU	JP6	Duroia velutina	6.55	50 x 200	0.00655	Mid	N	P
RDS_UATUMA	A1A	Couratari tenuicarpa	6.42	50 x 100	0.01284	Low	N	P
PARNA_JAU	JP9	Pouteria elegans	6.41	50 x 200	0.00641	High	N	P
RDS_UATUMA	A3A	Eschweilera albiflora	6.18	50 x 100	0.01236	High	N	P
RDS_RIONEGRO	CA2	Micropholis humboldtiana	5.86	50 x 100	0.01172	Mid	N	P
RDS_UATUMA	A2A	Eperua rubiginosa	5.73	50 x 100	0.01146	Mid	N	E
RDS_RIONEGRO	CA1	Aspidosperma pachypterum	5.71	50 x 100	0.01142	High	N	P
RDS_UATUMA	A1A	Eschweilera albiflora	5.5	50 x 100	0.011	Low	N	E
RDS_UATUMA	A1B	Manilkara bidentata	5.48	50 x 100	0.01096	Low	N	P
PARNA_JAU	JP9	Mouriri sp.	5.15	50 x 200	0.00515	High	N	E
PARNA_JAU	JP7	Eschweilera sp.3	5.05	50 x 200	0.00505	High	N	E
PARNA_JAU	JP6	Hydrochorea marginata	4.81	50 x 200	0.00481	Mid	R	E
RDS_UATUMA	A3A	Eschweilera tessmannii	4.63	50 x 100	0.00926	High	R	P
PARNA_JAU	JP7	Alchorneopsis floribunda	4.59	50 x 200	0.00459	High	R	N
RDS_UATUMA	A1A	Zygia cataractae	4.28	50 x 100	0.00856	Low	R	N
RDS_UATUMA	A3A	Zygia cataractae	4.25	50 x 100	0.0085	High	R	P
PARNA_JAU	JP7	Miconia poeppigii	4.13	50 x 200	0.00413	High	R	E
RDS_UATUMA	A1A	Swartzia polyphylla	3.98	50 x 100	0.00796	Low	R	E
RDS_UATUMA	A1A	Eugenia lambertiana	3.67	50 x 100	0.00734	Low	R	N
PARNA_JAU	JP7	Eschweilera sp.	3.67	50 x 200	0.00367	High	R	E
RDS_UATUMA	A1B	Unonopsis guatterioides	3.57	50 x 100	0.00714	Low	R	N
RDS_UATUMA	A3A	Campsiandra comosa	3.47	50 x 100	0.00694	High	R	P
PARNA_JAU	JP7	Campsiandra angustifolia	3.44	50 x 200	0.00344	High	R	E
RDS_UATUMA	A1B	Couratari tenuicarpa	3.33	50 x 100	0.00666	Low	R	P
RDS_UATUMA	A1B	Couratari cf. tenuicarpa	3.33	50 x 100	0.00666	Low	R	N
RDS_UATUMA	A2B	Blepharocalyx eggersii	3.31	50 x 100	0.00662	Mid	R	E
RDS_UATUMA	A2A	Caraipa richardiana	3.15	50 x 100	0.0063	Mid	R	N
RDS_RIONEGRO	CA1	Licania apetala	3.05	50 x 100	0.0061	High	R	N
PARNA_JAU	JP1	Acosmium nitens	2.99	50 x 200	0.00299	Low	R	E
PARNA_JAU	JP7	Vatairea guianensis	2.98	50 x 200	0.00298	High	R	N
RDS_UATUMA	A1B	Amanoa oblongifolia	2.86	50 x 100	0.00572	Low	R	N
RDS_UATUMA	A1A	Campsiandra comosa	2.75	50 x 100	0.0055	Low	R	N
RDS_UATUMA	A1B	Ocotea aciphylla	2.62	50 x 100	0.00524	Low	R	N
PARNA_JAU	JP6	Maprounea amazonica	2.56	50 x 200	0.00256	Mid	R	N
RDS_RIONEGRO	CA1	Elvasia calophyllea	2.48	50 x 100	0.00496	High	R	N
RDS_UATUMA	A1A	Caraipa richardiana	2.45	50 x 100	0.0049	Low	R	N
PARNA_JAU	JP5	Aldina latifolia	2.38	50 x 200	0.00238	Mid	R	E
RDS_UATUMA	A2A	Humiriastrum cuspidatum	2.29	50 x 100	0.00458	Mid	R	P
RDS_RIONEGRO	CA1	Abarema jupunba	2.29	50 x 100	0.00458	High	R	E
PARNA_JAU	JP9	Licania adolphoduckei	2.23	50 x 200	0.00223	High	R	P
PARNA_JAU	JP9	Aldina latifolia	1.97	50 x 200	0.00197	High	R	E
RDS_RIONEGRO	CA1	Swartzia acuminata	1.9	50 x 100	0.0038	High	R	E
RDS_UATUMA	A2B	Licaria cannella	1.81	50 x 100	0.00362	Mid	R	N
RDS_UATUMA	A1B	Caraipa richardiana	1.67	50 x 100	0.00334	Low	R	N
RDS_UATUMA	A1A	Swartzia laevicarpa	1.53	50 x 100	0.00306	Low	R	N
RDS_UATUMA	A2B	Campsiandra comosa	1.51	50 x 100	0.00302	Mid	R	E
RDS_RIONEGRO	CA3	Swartzia sp.	1.5	50 x 100	0.003	Low	R	E
RDS_UATUMA	A1B	Micropholis melinoniana	1.43	50 x 100	0.00286	Low	R	N
PARNA_JAU	JP9	Sacoglottis guianensis	1.39	50 x 200	0.00139	High	R	P
RDS_UATUMA	A1B	Calophyllum brasiliense	1.19	50 x 100	0.00238	Low	R	N
RDS_RIONEGRO	CA3	Swartzia polyphylla	1.16	50 x 100	0.00232	Low	R	E
RDS_UATUMA	A1B	Crudia amazonica	0.95	50 x 100	0.0019	Low	R	N
RDS_UATUMA	A1A	Crudia amazonica	0.92	50 x 100	0.00184	Low	R	P
RDS_RIONEGRO	CA2	Swartzia acuminata	0.87	50 x 100	0.00174	Mid	R	P
PARNA_JAU	JP9	Brosimum guianense	0.84	50 x 200	0.00084	High	R	P
RDS_UATUMA	A1B	Zygia cataractae	0.71	50 x 100	0.00142	Low	R	N
RDS_UATUMA	A1B	Swartzia laevicarpa	0.71	50 x 100	0.00142	Low	R	N
RDS_RIONEGRO	CA3	Licania sp.	0.66	50 x 100	0.00132	Low	R	N
RDS_UATUMA	A1A	Macrolobium angustifolium	0.61	50 x 100	0.00122	Low	R	N
RDS_UATUMA	A1A	Mouriri brevipes	0.61	50 x 100	0.00122	Low	R	N
RDS_UATUMA	A2A	Aspidosperma exelsum	0.57	50 x 100	0.00114	Mid	R	N
RDS_UATUMA	A1B	Campsiandra comosa	0.48	50 x 100	0.00096	Low	R	N
RDS_UATUMA	A1B	Sacoglottis guianensis	0.48	50 x 100	0.00096	Low	R	N
PARNA_JAU	JP7	Macrolobium acaciifolium	0.46	50 x 200	0.00046	High	R	P
PARNA_JAU	JP7	Dialium guianense	0.46	50 x 200	0.00046	High	R	E
PARNA_JAU	JP5	Tovomita spruceana	0.43	50 x 200	0.00043	Mid	R	P
PARNA_JAU	JP6	Micropholis humboldtiana	0.41	50 x 200	0.00041	Mid	R	N
RDS_UATUMA	A3A	Licania apetala	0.39	50 x 100	0.00078	High	R	N
RDS_RIONEGRO	CA3	Calypthranthes sp.	0.33	50 x 100	0.00066	Low	R	E
RDS_UATUMA	A1A	Eperua duckeana	0.31	50 x 100	0.00062	Low	R	N
RDS_UATUMA	A2A	Licania hypoleuca	0.29	50 x 100	0.00058	Mid	R	N
RDS_UATUMA	A1B	Dicorynia paraensis	0.24	50 x 100	0.00048	Low	R	N
RDS_RIONEGRO	CA2	Calypthranthes sp.	0.22	50 x 100	0.00044	Mid	R	E
PARNA_JAU	JP5	Terminalia sp.	0.22	50 x 200	0.00022	Mid	R	P
RDS_RIONEGRO	CA1	Cybianthus densiflorus	0.19	50 x 100	0.00038	High	R	N
