# Supplementary material for: Richness and Composition of Mycorrhizal Fungi Varies by Flood Level and River Basin in Oligotrophic Amazonian Seasonally Flooded Forests
Source: Ecol Evol. 2026 Apr 8;16(4):e73373. doi: 10.1002/ece3.73373 (PMC13062489; doi:10.1002/ece3.73373)
Supplement: Supplementary file 3 — Data S1: ece373373‐sup‐0003‐Supinfo.zip. [file ECE3-16-e73373-s001.zip]

Archive with 4 entries (3 files):
- ece373373-sup-0003-Supinfo/
- ece373373-sup-0003-Supinfo/ASVs.csv
- ece373373-sup-0003-Supinfo/Metadata.csv
- ece373373-sup-0003-Supinfo/taxa_fungi.csv
