# Supplementary material for: Richness and Composition of Mycorrhizal Fungi Varies by Flood Level and River Basin in Oligotrophic Amazonian Seasonally Flooded Forests
Source: Ecol Evol. 2026 Apr 8;16(4):e73373. doi: 10.1002/ece3.73373 (PMC13062489; doi:10.1002/ece3.73373)
Supplement: Supplementary file 3 — Data S1: ece373373‐sup‐0003‐Supinfo.zip. [file ECE3-16-e73373-s001.zip › ece373373-sup-0003-Supinfo/Metadata.csv]

AREA	PLOT	Species	N_IND	Richness	ABUNDANCIA	DIV_SHANNON	DIV_SIMPSON	Size	Topography	H2O_Mark	Sample
RDS_UATUMA	A1A	Eugenia_lambertiana	327	48	3.67	3.345	0.048	50 x 100	Low	4.7	X001
RDS_UATUMA	A1A	Swartzia_laevicarpa	327	48	1.53	3.345	0.048	50 x 100	Low	4.7	X002
RDS_UATUMA	A1A	Couratari_tenuicarpa	327	48	6.42	3.345	0.048	50 x 100	Low	4.7	X003
RDS_UATUMA	A1A	Eugenia_lambertiana	327	48	3.67	3.345	0.048	50 x 100	Low	4.7	X004
RDS_UATUMA	A1A	Swartzia_polyphylla	327	48	3.98	3.345	0.048	50 x 100	Low	4.7	X005
RDS_UATUMA	A1A	Macrolobium_angustifolium	327	48	0.61	3.345	0.048	50 x 100	Low	4.7	X006
RDS_UATUMA	A1A	Couratari_tenuicarpa	327	48	6.42	3.345	0.048	50 x 100	Low	4.7	X007
RDS_UATUMA	A1A	Eugenia_lambertiana	327	48	3.67	3.345	0.048	50 x 100	Low	4.7	X008
RDS_UATUMA	A1A	Swartzia_polyphylla	327	48	3.98	3.345	0.048	50 x 100	Low	4.7	X009
RDS_UATUMA	A1A	Caraipa_richardiana	327	48	2.45	3.345	0.048	50 x 100	Low	4.7	X011
RDS_UATUMA	A1A	Campsiandra_comosa	327	48	2.75	3.345	0.048	50 x 100	Low	4.7	X012
RDS_UATUMA	A1A	Caraipa_richardiana	327	48	2.45	3.345	0.048	50 x 100	Low	4.7	X013
RDS_UATUMA	A1A	Eschweilera_albiflora	327	48	5.5	3.345	0.048	50 x 100	Low	4.7	X015
RDS_UATUMA	A1A	Eschweilera_albiflora	327	48	5.5	3.345	0.048	50 x 100	Low	4.7	X016
RDS_UATUMA	A1A	Campsiandra_comosa	327	48	2.75	3.345	0.048	50 x 100	Low	4.7	X017
RDS_UATUMA	A1A	Eschweilera_albiflora	327	48	5.5	3.345	0.048	50 x 100	Low	4.7	X018
RDS_UATUMA	A1A	Zygia_cataractae	327	48	4.28	3.345	0.048	50 x 100	Low	4.7	X019
RDS_UATUMA	A1A	Zygia_cataractae	327	48	4.28	3.345	0.048	50 x 100	Low	4.7	X020
RDS_UATUMA	A1A	Crudia_amazonica	327	48	0.92	3.345	0.048	50 x 100	Low	4.7	X021
RDS_UATUMA	A1A	Crudia_amazonica	327	48	0.92	3.345	0.048	50 x 100	Low	4.7	X022
RDS_UATUMA	A1A	Zygia_cataractae	327	48	4.28	3.345	0.048	50 x 100	Low	4.7	X023
RDS_UATUMA	A1A	Eperua_duckeana	327	48	0.31	3.345	0.048	50 x 100	Low	4.7	X024
RDS_UATUMA	A1A	Zygia_cataractae	327	48	4.28	3.345	0.048	50 x 100	Low	4.7	X025
RDS_UATUMA	A1A	Mouriri_brevipes	327	48	0.61	3.345	0.048	50 x 100	Low	4.7	X026
RDS_UATUMA	A1B	Campsiandra_comosa	420	43	0.48	2.936	0.11	50 x 100	Low	4	X028
RDS_UATUMA	A1B	Couratari_tenuicarpa	420	43	3.33	2.936	0.11	50 x 100	Low	4	X029
RDS_UATUMA	A1B	Manilkara_bidentata	420	43	5.48	2.936	0.11	50 x 100	Low	4	X031
RDS_UATUMA	A1B	Zygia_cataractae	420	43	0.71	2.936	0.11	50 x 100	Low	4	X032
RDS_UATUMA	A1B	Zygia_cataractae	420	43	0.71	2.936	0.11	50 x 100	Low	4	X033
RDS_UATUMA	A1B	Eschweilera_albiflora	420	43	9.76	2.936	0.11	50 x 100	Low	4	X034
RDS_UATUMA	A1B	Campsiandra_comosa	420	43	0.48	2.936	0.11	50 x 100	Low	4	X035
RDS_UATUMA	A1B	Caraipa_richardiana	420	43	1.67	2.936	0.11	50 x 100	Low	4	X036
RDS_UATUMA	A1B	Eschweilera_albiflora	420	43	9.76	2.936	0.11	50 x 100	Low	4	X037
RDS_UATUMA	A1B	Sacoglottis_guianensis	420	43	0.48	2.936	0.11	50 x 100	Low	4	X038
RDS_UATUMA	A1B	Caraipa_richardiana	420	43	1.67	2.936	0.11	50 x 100	Low	4	X039
RDS_UATUMA	A1B	Eschweilera_albiflora	420	43	9.76	2.936	0.11	50 x 100	Low	4	X041
RDS_UATUMA	A1B	Crudia_amazonica	420	43	0.95	2.936	0.11	50 x 100	Low	4	X042
RDS_UATUMA	A1B	Crudia_amazonica	420	43	0.95	2.936	0.11	50 x 100	Low	4	X043
RDS_UATUMA	A1B	Caraipa_richardiana	420	43	1.67	2.936	0.11	50 x 100	Low	4	X044
RDS_UATUMA	A1B	Eschweilera_albiflora	420	43	9.76	2.936	0.11	50 x 100	Low	4	X045
RDS_UATUMA	A1B	Zygia_cataractae	420	43	0.71	2.936	0.11	50 x 100	Low	4	X046
RDS_UATUMA	A1B	Crudia_amazonica	420	43	0.95	2.936	0.11	50 x 100	Low	4	X047
RDS_UATUMA	A1B	Eschweilera_albiflora	420	43	9.76	2.936	0.11	50 x 100	Low	4	X048
RDS_UATUMA	A2B	Blepharocalyx_eggersii	332	58	3.31	3.563	0.037	50 x 100	Mid	1.4	X049
RDS_UATUMA	A2B	Licaria_cannella	332	58	1.81	3.563	0.037	50 x 100	Mid	1.4	X050
RDS_UATUMA	A2B	Campsiandra_comosa	332	58	1.51	3.563	0.037	50 x 100	Mid	1.4	X051
RDS_UATUMA	A2A	Licania_hypoleuca	349	56	0.29	3.38	0.049	50 x 100	Mid	1.2	X062
RDS_UATUMA	A2A	Humiriastrum_cuspidatum	349	56	2.29	3.38	0.049	50 x 100	Mid	1.2	X065
RDS_UATUMA	A2A	Aspidosperma_exelsum	349	56	0.57	3.38	0.049	50 x 100	Mid	1.2	X066
RDS_UATUMA	A2A	Eperua_rubiginosa	349	56	5.73	3.38	0.049	50 x 100	Mid	1.2	X068
RDS_UATUMA	A2A	Caraipa_richardiana	349	56	3.15	3.38	0.049	50 x 100	Mid	1.2	X069
RDS_UATUMA	A3A	Eschweilera_tessmannii	259	61	4.63	3.661	0.031	50 x 100	High	0.5	X071
RDS_UATUMA	A3A	Campsiandra_comosa	259	61	3.47	3.661	0.031	50 x 100	High	0.5	X072
RDS_UATUMA	A3A	Unonopsis_guatterioides	259	61	6.56	3.661	0.031	50 x 100	High	0.5	X073
RDS_UATUMA	A3A	Eschweilera_albiflora	259	61	6.18	3.661	0.031	50 x 100	High	0.5	X074
RDS_UATUMA	A3A	Zygia_cataractae	259	61	4.25	3.661	0.031	50 x 100	High	0.5	X075
RDS_UATUMA	A3A	Licania_apetala	259	61	0.39	3.661	0.031	50 x 100	High	0.5	X076
RDS_UATUMA	A3A	Eschweilera_albiflora	259	61	6.18	3.661	0.031	50 x 100	High	0.5	X078
RDS_UATUMA	A3A	Eschweilera_albiflora	259	61	6.18	3.661	0.031	50 x 100	High	0.5	X079
RDS_UATUMA	A3A	Campsiandra_comosa	259	61	3.47	3.661	0.031	50 x 100	High	0.5	X080
RDS_RIONEGRO	CA1	Mouriri_sp.	525	29	8.76	2.875	0.071	50 x 100	High	2.5	X081
RDS_RIONEGRO	CA1	Pouteria_elegans	525	29	15.05	2.875	0.071	50 x 100	High	2.5	X082
RDS_RIONEGRO	CA1	Elvasia_calophyllea	525	29	2.48	2.875	0.071	50 x 100	High	2.5	X083
RDS_RIONEGRO	CA1	Acosmium_nitens	525	29	9.33	2.875	0.071	50 x 100	High	2.5	X085
RDS_RIONEGRO	CA1	Mouriri_sp.	525	29	8.76	2.875	0.071	50 x 100	High	2.5	X086
RDS_RIONEGRO	CA1	Acosmium_nitens	525	29	9.33	2.875	0.071	50 x 100	High	2.5	X087
RDS_RIONEGRO	CA1	Tovomita_sp.	525	29	7.62	2.875	0.071	50 x 100	High	2.5	X089
RDS_RIONEGRO	CA1	Abarema_jupunba	525	29	2.29	2.875	0.071	50 x 100	High	2.5	X090
RDS_RIONEGRO	CA1	Micropholis_humboldtiana	525	29	10.1	2.875	0.071	50 x 100	High	2.5	X091
RDS_RIONEGRO	CA1	Micropholis_humboldtiana	525	29	10.1	2.875	0.071	50 x 100	High	2.5	X092
RDS_RIONEGRO	CA1	Tovomita_sp.	525	29	7.62	2.875	0.071	50 x 100	High	2.5	X093
RDS_RIONEGRO	CA1	Swartzia_acuminata	525	29	1.9	2.875	0.071	50 x 100	High	2.5	X094
RDS_RIONEGRO	CA1	Pouteria_elegans	525	29	15.05	2.875	0.071	50 x 100	High	2.5	X095
RDS_RIONEGRO	CA1	Acosmium_nitens	525	29	9.33	2.875	0.071	50 x 100	High	2.5	X096
RDS_RIONEGRO	CA1	Aspidosperma_pachypterum	525	29	5.71	2.875	0.071	50 x 100	High	2.5	X097
RDS_RIONEGRO	CA1	Pouteria_elegans	525	29	15.05	2.875	0.071	50 x 100	High	2.5	X098
RDS_RIONEGRO	CA1	Swartzia_acuminata	525	29	1.9	2.875	0.071	50 x 100	High	2.5	X099
RDS_RIONEGRO	CA1	Tachigali_sp.	525	29	3.24	2.875	0.071	50 x 100	High	2.5	X100
RDS_RIONEGRO	CA1	Pouteria_elegans	525	29	15.05	2.875	0.071	50 x 100	High	2.5	X102
RDS_RIONEGRO	CA1	Cybianthus_densiflorus	525	29	0.19	2.875	0.071	50 x 100	High	2.5	X103
RDS_RIONEGRO	CA1	Acosmium_nitens	525	29	9.33	2.875	0.071	50 x 100	High	2.5	X104
RDS_RIONEGRO	CA1	Pouteria_elegans	525	29	15.05	2.875	0.071	50 x 100	High	2.5	X105
RDS_RIONEGRO	CA1	Licania_apetala	525	29	3.05	2.875	0.071	50 x 100	High	2.5	X106
RDS_RIONEGRO	CA2	Swartzia_acuminata	461	32	0.87	2.678	0.091	50 x 100	Mid	5	X107
RDS_RIONEGRO	CA2	Calypthranthes_sp.	461	32	0.22	2.678	0.091	50 x 100	Mid	5	X108
RDS_RIONEGRO	CA2	Tachigali_oppositifolia	461	32	8.68	2.678	0.091	50 x 100	Mid	5	X109
RDS_RIONEGRO	CA2	Pouteria_elegans	461	32	15.84	2.678	0.091	50 x 100	Mid	5	X110
RDS_RIONEGRO	CA2	Pouteria_elegans	461	32	15.84	2.678	0.091	50 x 100	Mid	5	X115
RDS_RIONEGRO	CA2	Micropholis_humboldtiana	461	32	5.86	2.678	0.091	50 x 100	Mid	5	X117
RDS_RIONEGRO	CA3	Licania_sp.	602	31	0.66	2.784	0.084	50 x 100	Low	6	X125
RDS_RIONEGRO	CA3	Swartzia_sp.	602	31	1.5	2.784	0.084	50 x 100	Low	6	X127
RDS_RIONEGRO	CA3	Micropholis_humboldtiana	602	31	15.95	2.784	0.084	50 x 100	Low	6	X129
RDS_RIONEGRO	CA3	Micropholis_humboldtiana	602	31	15.95	2.784	0.084	50 x 100	Low	6	X131
RDS_RIONEGRO	CA3	Swartzia_polyphylla	602	31	1.16	2.784	0.084	50 x 100	Low	6	X133
RDS_RIONEGRO	CA3	Calypthranthes_sp.	602	31	0.33	2.784	0.084	50 x 100	Low	6	X134
RDS_RIONEGRO	CA3	Duroia_velutina	602	31	12.13	2.784	0.084	50 x 100	Low	6	X138
PARNA_JAU	JP5	Aldina_latifolia	463	43	2.38	3.023	0.072	50 x 200	Mid	5	X139
PARNA_JAU	JP5	Tovomita_spruceana	463	43	0.43	3.023	0.072	50 x 200	Mid	5	X141
PARNA_JAU	JP5	Erythroxylum_spruceanum	463	43	6.05	3.023	0.072	50 x 200	Mid	5	X142
PARNA_JAU	JP5	Tachigali_sp.	463	43	13.28	3.023	0.072	50 x 200	Mid	5	X143
PARNA_JAU	JP5	Pouteria_elegans	463	43	10.58	3.023	0.072	50 x 200	Mid	5	X145
PARNA_JAU	JP5	Swartzia_polyphylla	463	43	11.09	3.023	0.072	50 x 200	Mid	5	X147
PARNA_JAU	JP5	Pouteria_elegans	463	43	10.58	3.023	0.072	50 x 200	Mid	5	X149
PARNA_JAU	JP5	Swartzia_laevicarpa	463	43	8.1	3.023	0.072	50 x 200	Mid	5	X154
PARNA_JAU	JP5	Tachigali_sp.	463	43	13.28	3.023	0.072	50 x 200	Mid	5	X159
PARNA_JAU	JP5	Terminalia_sp.	463	43	0.22	3.023	0.072	50 x 200	Mid	5	X160
PARNA_JAU	JP5	Elvasia_sp.	463	43	10.91	3.023	0.072	50 x 200	Mid	5	X165
PARNA_JAU	JP6	Duroia_velutina	488	43	6.55	2.927	0.089	50 x 200	Mid	5	X166
PARNA_JAU	JP6	Amanoa_oblongifolia	488	43	21.9	2.927	0.089	50 x 200	Mid	5	X167
PARNA_JAU	JP6	Maprounea_amazonica	488	43	2.56	2.927	0.089	50 x 200	Mid	5	X168
PARNA_JAU	JP6	Burdachia_sp.	488	43	12.9	2.927	0.089	50 x 200	Mid	5	X169
PARNA_JAU	JP6	Amanoa_oblongifolia	488	43	21.9	2.927	0.089	50 x 200	Mid	5	X171
PARNA_JAU	JP6	Burdachia_sp.	488	43	12.9	2.927	0.089	50 x 200	Mid	5	X172
PARNA_JAU	JP6	Hydrochorea_marginata	488	43	4.81	2.927	0.089	50 x 200	Mid	5	X173
PARNA_JAU	JP6	Micropholis_humboldtiana	488	43	0.41	2.927	0.089	50 x 200	Mid	5	X174
PARNA_JAU	JP7	Macrolobium_acaciifolium	218	57	0.46	3.691	0.034	50 x 200	High	3	X175
PARNA_JAU	JP7	Aldina_latifolia	218	57	9.17	3.691	0.034	50 x 200	High	3	X176
PARNA_JAU	JP7	Dialium_guianense	218	57	0.46	3.691	0.034	50 x 200	High	3	X177
PARNA_JAU	JP7	Eschweilera_sp.3	218	57	5.05	3.691	0.034	50 x 200	High	3	X178
PARNA_JAU	JP7	Aldina_latifolia	218	57	9.17	3.691	0.034	50 x 200	High	3	X179
PARNA_JAU	JP7	Swartzia_laevicarpa	218	57	6.88	3.691	0.034	50 x 200	High	3	X180
PARNA_JAU	JP7	Alchorneopsis_floribunda	218	57	4.59	3.691	0.034	50 x 200	High	3	X181
PARNA_JAU	JP7	Campsiandra_angustifolia	218	57	3.44	3.691	0.034	50 x 200	High	3	X183
PARNA_JAU	JP7	Miconia_poeppigii	218	57	4.13	3.691	0.034	50 x 200	High	3	X185
PARNA_JAU	JP7	Aldina_latifolia	218	57	9.17	3.691	0.034	50 x 200	High	3	X186
PARNA_JAU	JP7	Vatairea_guianensis	218	57	2.98	3.691	0.034	50 x 200	High	3	X187
PARNA_JAU	JP7	Eschweilera_sp.	218	57	3.67	3.691	0.034	50 x 200	High	3	X188
PARNA_JAU	JP7	Eschweilera_sp.	218	57	3.67	3.691	0.034	50 x 200	High	3	X190
PARNA_JAU	JP9	Pouteria_elegans	559	57	6.41	2.993	0.106	50 x 200	High	1.5	X191
PARNA_JAU	JP9	Aldina_latifolia	559	57	1.97	2.993	0.106	50 x 200	High	1.5	X192
PARNA_JAU	JP9	Tachigali_sp.	559	57	24.51	2.993	0.106	50 x 200	High	1.5	X193
PARNA_JAU	JP9	Brosimum_guianense	559	57	0.84	2.993	0.106	50 x 200	High	1.5	X194
PARNA_JAU	JP9	Mouriri_sp.	559	57	5.15	2.993	0.106	50 x 200	High	1.5	X195
PARNA_JAU	JP9	Sacoglottis_guianensis	559	57	1.39	2.993	0.106	50 x 200	High	1.5	X196
PARNA_JAU	JP9	Elvasia_quinqueloba	559	57	18.11	2.993	0.106	50 x 200	High	1.5	X198
PARNA_JAU	JP9	Elvasia_quinqueloba	559	57	18.11	2.993	0.106	50 x 200	High	1.5	X199
PARNA_JAU	JP9	Tachigali_sp.	559	57	24.51	2.993	0.106	50 x 200	High	1.5	X201
PARNA_JAU	JP9	Licania_adolphoduckei	559	57	2.23	2.993	0.106	50 x 200	High	1.5	X202
PARNA_JAU	JP1	Eschweilera_tenuifolia	385	25	8.18	2.369	0.132	50 x 200	Low	7.7	X203
PARNA_JAU	JP1	Amanoa_oblongifolia	385	25	24.55	2.369	0.132	50 x 200	Low	7.7	X204
PARNA_JAU	JP1	Eschweilera_tenuifolia	385	25	8.18	2.369	0.132	50 x 200	Low	7.7	X205
PARNA_JAU	JP1	Acosmium_nitens	385	25	2.99	2.369	0.132	50 x 200	Low	7.7	X206
PARNA_JAU	JP1	Ormosia_excelsa	385	25	10.78	2.369	0.132	50 x 200	Low	7.7	X207
PARNA_JAU	JP1	Amanoa_oblongifolia	385	25	24.55	2.369	0.132	50 x 200	Low	7.7	X209
RDS_UATUMA	A1B	Swartzia_laevicarpa	420	43	0.71	2.936	0.11	50 x 100	Low	4	X215
RDS_UATUMA	A1B	Sacoglottis_guianensis	420	43	0.48	2.936	0.11	50 x 100	Low	4	X216
RDS_UATUMA	A1B	Amanoa_oblongifolia	420	43	2.86	2.936	0.11	50 x 100	Low	4	X217
RDS_UATUMA	A1B	Manilkara_bidentata	420	43	5.48	2.936	0.11	50 x 100	Low	4	X218
RDS_UATUMA	A1B	Micropholis_melinoniana	420	43	1.43	2.936	0.11	50 x 100	Low	4	X219
RDS_UATUMA	A1B	Elvasia_calophyllea	420	43	29.29	2.936	0.11	50 x 100	Low	4	X220
RDS_UATUMA	A1B	Dicorynia_paraensis	420	43	0.24	2.936	0.11	50 x 100	Low	4	X221
RDS_UATUMA	A1B	Eschweilera_cf._albiflora	420	43	9.76	2.936	0.11	50 x 100	Low	4	X222
RDS_UATUMA	A1B	Calophyllum_brasiliense	420	43	1.19	2.936	0.11	50 x 100	Low	4	X223
RDS_UATUMA	A1B	Unonopsis_guatterioides	420	43	3.57	2.936	0.11	50 x 100	Low	4	X224
RDS_UATUMA	A1B	Ocotea_aciphylla	420	43	2.62	2.936	0.11	50 x 100	Low	4	X225
RDS_UATUMA	A1B	Couratari_cf._tenuicarpa	420	43	3.33	2.936	0.11	50 x 100	Low	4	X226
RDS_UATUMA	A1B	Caraipa_richardiana	420	43	1.67	2.936	0.11	50 x 100	Low	4	X40
