# Supplementary material for: Richness and Composition of Mycorrhizal Fungi Varies by Flood Level and River Basin in Oligotrophic Amazonian Seasonally Flooded Forests
Source: Ecol Evol. 2026 Apr 8;16(4):e73373. doi: 10.1002/ece3.73373 (PMC13062489; doi:10.1002/ece3.73373)
Supplement: Supplementary file 3 — Data S1: ece373373‐sup‐0003‐Supinfo.zip. [file ECE3-16-e73373-s001.zip › ece373373-sup-0003-Supinfo/taxa_fungi.csv]

ASVs	Seq	Kingdom	Phylum	Class	Order	Family	Genus	Species	guilda1	guilda4
ASV40	CGCACCTTGCGCTCCTCGGTATTCCGAGGAGCATGCCTGTTTGAGTGTCATCGAAATCTCGAACCGAGGCCTTCGACCCCGTTCGAAGCCCGGTCTCGGAGCGTGGGGGTCTGTCGGCGGCGACGTCGGCTCCCCTCAAAGGCATTAGCTGTGGGCGCCAGCCCTGCGTGGCACGGCCTCCTCGACGTCGTAATGATCGTCGTGGGCTGGAAGCGCGTGGATCGGCGTTTCCATGCTTCGCGAAGCTTCGTGGGGACGACCCGCGAGCCTCGAAGCTTGACCTCAAATCAGGTAGGACTACCCGCTGAACTTAA	k__Fungi	p__Basidiomycota	c__Agaricomycetes	o__Boletales	f__Sclerodermataceae	g__Scleroderma	NA	ectomicorriza	micorriza
ASV121	CGCACCTTGCGCTCCTTGGTATTCCGAGGAGCATGCCTGTTTGAGTGTCATGAAATTCTCAACCTTTCTGGCTTTGGCTGGTCAGGCTTGGATTGTGGGAGCTGCTGGTTTTTCGAATCAGCTCTTCTGAAAAGCATTAGCAGGGAATCATTGCCGATTGTCTTTGGTATGATAATCATCTATACCACTGACTTTTTAAAGGTCCTGCTTCTAACCGTCCGTCTGTGTGGGACAATGATATGACAACTTTGACCTCAAATCAGGTAGGACTACCCGCTGAACTTAA	k__Fungi	p__Basidiomycota	c__Agaricomycetes	o__Agaricales	f__Entolomataceae	g__Entoloma	NA	ectomicorriza	micorriza
ASV169	CGCATCTTGCGCCCCTTGGCATTCCGAGGGGCACACCCGTTTGAGTGTCATGAAACTCTCAACCCTTCTCCCTTTCTCGTCGAACCGGGAGGATGGCTTGGACTTTGGAGGCTTCTGCCGGTTTTCCATCGGCTCCTCTTAAAGGAATTAGCAGGGTCTCATTTGCCGATCCTTGACGTGATAACGTTTGACGTCATTTCGAGAGGCAGAGACCTCGCTTCCAATGGTCTCATCAAGGGACACAAGTGAGATCAAAGATCCCACTAAACCCCCATTGACCTCAAATCGGGTGAGACTACCCGCTGAACTTAA	k__Fungi	p__Basidiomycota	c__Agaricomycetes	o__Russulales	f__Russulaceae	g__Lactifluus	s__subiculatus	ectomicorriza	micorriza
ASV172	CGCACCTTGCGCCCCTTGGTATTCCGAGGGGCATGCCTGTTTGAGTGTCATTAAATTCTCAACCTTACTAGCTTTTGCGAAGTAATGGCTTGGATGTGGGGGTCTTTTGCTGGTTTCGAAAGAAATCTGCTCCCCTTAAATGCATTAGCCGGTGCCCCGCGTGGACCGTCTATTGGTGTGATAATTATCTACGCCGTTAGACGTCTGCTATTAAATGGGATTGCGCTGCTTCTAATCGTCCTCCTAGGACAATTATTGACCATTTGACCTCAAATCAGGTAGGACTACCCGCTGAACTTAA	k__Fungi	p__Basidiomycota	c__Agaricomycetes	o__Agaricales	f__Hymenogastraceae	g__Gymnopilus	s__ochraceus	ectomicorriza	micorriza
ASV176	CGCACCTTGCGCCCTTTGGCTATTCCGAAGGGCATGCCTGTTTGAGTATCGTGAACACCTCAACTCTCATGGTTTGCCATGATGAGATTGGACTCTGGAGGTTTTGCTGGCCTTTGGTCGGCTCCTCTTAAATGAATTAGCTTACCGGTATATGGTGGCGCCACAGGTGTGATAACTATCTGCTCTTGTGGTCGTACGCCGGATAACCTTCAACACTGGAGGTTTGCTGGGGCTCACAAATGTCTCTCCTTGTGAAGACAGCCTTTTGAACGTTTGATCTCAAATCAGGTAGGACTACCCGCTGAACTTAA	k__Fungi	p__Basidiomycota	c__Agaricomycetes	o__Thelephorales	f__Thelephoraceae	g__Tomentella	NA	ectomicorriza	micorriza
ASV202	CGCATCTTGCGCCCCTTGGCATTCCGAGGGGCACACCCGTTTGAGTGTCATGAAACTCTCAACCCTTCTCCCTTTCTCGTCGAACCGGGAGGATGGCTTGGACTTTGGAGGCTTCTGCCGGTTTTCCATCGGCTCCTCTTAAAGGAATTAGCAGGGTCTCATTTGCCGATCCTTGACGTGATAACGTTTGACGTCATTTCGAGAGGCAGAGACCTCGCTTCCAATGGTCTCATCGAGGGACACAAGTGAGATCAAAGATCCCACTAAACCCCCATTGACCTCAAATCGGGTGAGACTACCCGCTGAACTTAA	k__Fungi	p__Basidiomycota	c__Agaricomycetes	o__Russulales	f__Russulaceae	g__Lactifluus	NA	ectomicorriza	micorriza
ASV214	GATCTGTGAATCATCGAATCTTTGAACGCACATTGCGCCTCTCGTAGCAGGGAGGCATGCCTGTCTGAGCGTCCTTTGAACAATAGGCTCGAGGGTCTGTGTTGGGCTTCGTCTTTGGACGTCGCCTCAAAGGGATTGCGTCGAGGTGGATGAGATCCGTTAGGACCGACCGCCCCGAGAGGGTCTCGAGATTCGACCTCAGATCAGGTAGGGCCACCGCCTGAACTTAAGCATATCAATAAGCGGAGGAAGATC	k__Fungi	p__Ascomycota	c__Archaeorhizomycetes	o__Archaeorhizomycetes_ord_Incertae_sedis	f__Archaeorhizomycetes_fam_Incertae_sedis	g__Archaeorhizomycetes_gen_Incertae_sedis	NA	micorriza_1	micorriza
ASV305	CGCACCTTGCGCCCTTTGGCTATTCCGAAGGGCATGCCTGTTTGAGTATCGTGAACACCTCAACTCTCATGGTTTACTGTGATGAGATTGGACTCTGGAGGTTTTGCTGGCCCTTGGTCGGCTCCTCTCAAATGAATTAGCTTCCGGTATATGGTGGCGCCACAGGTGTGATAACTATCTGCTCTTGTGGTCGTACGCCAGGTAACCTTCAGCACTGGAGGTTTGCTGGGGCTTATAAACGTCTCTCCTTGCGAAGACAACCTTTTGAATGTTTGATCTCAAATCAGGTAGGACTACCCGCTGAACTTAA	k__Fungi	p__Basidiomycota	c__Agaricomycetes	o__Thelephorales	f__Thelephoraceae	g__Tomentella	NA	ectomicorriza	micorriza
ASV349	TCATCGAATCTTTGAACGCACATTGCGCCTCCCATAACAAGGAGGCATGCCTGTCTGAGCGTCATTTGAATCAATAAACCTTTTCTGGTTTGTATTGGGCCTCGCCGTCGGCGTTGTCTGAAAATGATCGGTCTTTTTGAGCGGACGAGTTCCATTAGGACAGACCGTTCTTATGACCTTAAATCTCTGACTTTGACCTCAGATCAGGTAGGATTACCGCCTGAACTTAAGCATATCAATAAGCG	k__Fungi	p__Ascomycota	c__Archaeorhizomycetes	o__Archaeorhizomycetales	NA	NA	NA	micorriza_1	micorriza
ASV404	TCATCGAATCTTTGAACGCACATTGCGCCTCCTGTAACAAGGAGGCATGCCTGTCTGAGCGTCATTTGAATCAATAAACCTTTTCTGGTTTGTATTGGGCCTCGCCGTCGGCGTTGTCTGAAAATGATCGGTCTTTTTGAGCGGACGAGTTCCATTAGGACAGACCGTTCTTATGACCTTAAATCTCTGACTTTGACCTCAGATCAGGTAGGATTACCGCCTGAACTTAAGCATATCAATAAGCG	k__Fungi	p__Ascomycota	c__Archaeorhizomycetes	o__Archaeorhizomycetales	NA	NA	NA	micorriza_1	micorriza
ASV453	CGCAAATTGCACTCTCTGGTATTCCTGAGAGTATGCCTGTTTGAGGGTTGGTTTAAATAACAATCGATGTGTTGCTTTTGTGACATTTCGGAATTGGGTTATCTTAATTCCTATGTTTTAAGAGACCTAAAATTGACGTCTTCGCGCATCTTGACGTGTATAATTTTTTTTATCCCGTCATTGGATGCCGGATATTATTAGGTGTGACCACGCTTAAGTGGTTTCATGCCTATAGGAATCTTGATTTCAACCTCAAATCAGGTAGGGATACCCGCTGAACTTAA	k__Fungi	p__Glomeromycota	c__Glomeromycetes	o__Glomerales	f__Glomeraceae	g__Glomeraceae_gen_Incertae_sedis	NA	endomicorriza	micorriza
ASV503	CGCACCTTGCGCTCCTTGGTATTCCGAGGAGCATGCCTGTTTGAGTGTCATGAAATTCCTCAACCTTTCTTAGTTGATTTCTTTGGCTAGGATAGGCTTGGATTGTGGAAGTTGCTGGCTGCTCACCCAAGTTAGCTCTTCTAAAATGCATCTGCAAAGACCTTTGCTGATCTTTTTTGATATGATAATTATCTATATCATCAATGATCGGTGTGATCTTACTTTGCCTTTAATAGTCTTTTAGACAATTTGATAACTTTGACCTCAAATCAGGTAGGACTACCCGCTGAACTTAA	k__Fungi	p__Basidiomycota	c__Agaricomycetes	o__Agaricales	f__Entolomataceae	g__Entoloma	NA	ectomicorriza	micorriza
ASV616	CGCACCTTGCGCCCTTTGGCTATTCCGAAGGGCATGCCTGTTTGAGTATCGTGAACACCTCAACTCTCATGGTTTACCATGATGAGATTGGACTCTGGAGGTTTTGCTGGCCCTCGGTCGGCTCCTCTCAAATCAATTAGCTTACCAGTATATGGTGGCGCCACAGGTGTGATAACTATCTGCTCTTGTGGTTGCACGCCGGATAACCTTCAACGCTGGAGGTTTGCTGGGGCTCATAAATGTCTCTCTTTGTGAAGACAGCCTTTTGAATGTTTGATCTCAAATCAGGTAGGACTACCCGCTGAACTTAA	k__Fungi	p__Basidiomycota	c__Agaricomycetes	o__Thelephorales	f__Thelephoraceae	g__Tomentella	NA	ectomicorriza	micorriza
ASV629	CGCACCTTGCGCCCTTTGGCTATTCCGAAGGGCATGCCTGTTTGAGTATCGTGAACACCTCAACTCTCATGGTTTACCATGATGAGATTGGACTCTGGAGGTTTTGCTGGCCCTCGGTCGGCTCCTCTCAAATCAATTAGCTTACCAGTATATGGTGGCGCCACAGGTGTGATAACTATCTGCTCTTGTGGTTGCACGCTGGATAACCTTCAACGCTGGAGGTTTGCTGGGGCTCATAAATGTCTCTCTTTGTGAAGACAGCCTTTTGAATGTTTGATCTCAAATCAGGTAGGACTACCCGCTGAACTTAA	k__Fungi	p__Basidiomycota	c__Agaricomycetes	o__Thelephorales	f__Thelephoraceae	g__Tomentella	NA	ectomicorriza	micorriza
ASV669	CGCATCTTGCGCTTCTTGGTATTCCGAGAAGCATGCCTGTTTGAGTGTCATTAAATTCTCAATCTTTATTGGCTCTGAACAATAAAGTTTGGATAATTGAAAGTTGCTGAATTTTCTTCAGCTCTTTTTGAATACATTAGCAAAATCATAGCTGGATTATCAATGGTATAATAATTATCTATACTATTGAAGATCATTGCATATTATGTTTTGCTTCTAATTGTCTTTTAAGACATTCAATGACTTTGACCTCAAATCAGGTAGGATTACCCGCTGAACTTAA	k__Fungi	p__Basidiomycota	c__Agaricomycetes	o__Agaricales	f__Entolomataceae	g__Entoloma	NA	ectomicorriza	micorriza
ASV684	CGCACCTTGCGCCCTTTGGCTATTCCGAAGGGCATGCCTGTTTGAGTATCGTGAACACCTCAACCCTCATGGTTTACCATGATGAGATTGGACTCTGGAGGTTTTGCTGGCCCTCGGTCGGCTCCTCTCAAATGAATTAGCTTACCAGTGCATGGTGGCGCCACAGGTGTGATAACTATCTGCTCTTGTGGTCGTACGCCAGATAACCTTCAACGCTGAAGGTTTGCTGGAGCTCATAAACGTCTCTCCTTGTGGAGACAGCCTTTTGAACGTTTGATCTCAAATCAGGTAGGACTACCCGCTGAACTTAA	k__Fungi	p__Basidiomycota	c__Agaricomycetes	o__Thelephorales	f__Thelephoraceae	g__Tomentella	NA	ectomicorriza	micorriza
ASV700	CGCACCTTGCGCCCTTTGGCTATTCCGAAGGGCATGCCTGTTTGAGTATCGTGAACACCTCAACTCTCATGGTTTGCCATGATGAGATTGGACTCTGGAGGTTTTGCTGGCCTTTGGTCGGCTCCTCTTAAATGAATTAGCTTACCGGTATATGGTGGCGCCACAGGTGTGATAACTATCTGCTCTTGTGGTCGTACGCCAGATAACCTTCAACAGTGGAGGTTTGCTGGGGCTCACAAATGTCTCTCCTTGTGAAGACAGCCTTTTGAACGTTTGATCTCAAATCAGGTAGGACTACCCGCTGAACTTAA	k__Fungi	p__Basidiomycota	c__Agaricomycetes	o__Thelephorales	f__Thelephoraceae	g__Tomentella	NA	ectomicorriza	micorriza
ASV746	CGCAAATTGCACTCCCTGGCATTCCTGGGAGTATGCCTGTTTGAGGGTTGGTTTTTAAATAACAATCGATGTGTTGCTTTTGTGACATTCCGGAGTTGGGTCATCTTAATCCCTTGTGCTTAAGAGACCTAAAATTGATGTTTTCGCGCATCTTGACGTGTATAATTTTTTATCTCGTCACCAGATGCCGGATATTATTAGGTGTGACCATGCTAAGTGGTTTCATACCTATAGGATTCTTGATTTCAACCTCAAATCAGGTAGGGATACCCGCTGAACTTAA	k__Fungi	p__Glomeromycota	c__Glomeromycetes	o__Glomerales	f__Glomeraceae	g__Glomeraceae_gen_Incertae_sedis	NA	endomicorriza	micorriza
ASV773	CGCAAATTGCACTCTCTGGTATTCCTGAGAGTATGCCTGTTTGAGGGTTGGTTTAAATAACAATCGATGTGTTGCTTTTGTGACATTTCGGAGTTGGGTTATCTTAATTCCTATGTTTTAAGAGACCTAAAATTGACGTCTTCGCGCATCTTGACGTGTATAATTTTTTTTTTTATCCCGTCATTGGATGCCGGATATTATTAGGTGTGACCACGCTTAAGTGGTTTCATGCCTATAGGAATCTTGATTTCAACCTCAAATCAGGTAGGGATACCCGCTGAACTTAA	k__Fungi	p__Glomeromycota	c__Glomeromycetes	o__Glomerales	f__Glomeraceae	g__Glomeraceae_gen_Incertae_sedis	NA	endomicorriza	micorriza
ASV774	CGCACCTTGCGCCCTTTGGCTATTCCGAAGGGCATGCCTGTTTGAGTATCGTGAACACCTCAACCCTCATGGTTTACCATGATGAGATTGGACTCTGGAGGTTTTGCTGGCCCTCGGTCGGCTCCTCTCAAATGAATTAGCTTACCAGTGCATGGTGGCGCCACAGGTGTGATAACTATCTGCTCTTGTGGTCGTACGCCAGATAACCTTCAATGCTGAAGGTTTGCTGGAGCTCATAAACGTCTCTCCTTGTGGAGACAGCCTTTTGAACGTTTGATCTCAAATCAGGTAGGACTACCCGCTGAACTTAA	k__Fungi	p__Basidiomycota	c__Agaricomycetes	o__Thelephorales	f__Thelephoraceae	g__Tomentella	NA	ectomicorriza	micorriza
ASV783	CGCAAATTGCACTCCCTGGCATTCCTGGGAGTATGCCTGTTTGAGGGTTGGTTTAAATAACAATCGATGTGTTGCTTTTGTGACATTCGGAGTTGGGTCATCTTAATCCCCTTGTGCTTTTAAGAGATCTAAAATTGATGTTTTCGCGATCTTGACGTGTATAATTTTTTATCTCGTCACCAGATGCCGGATATTATTAGGTGTGACCATGCTAAGCGGTTTCATACCTATAGGATTCTTGATTTCAACCTCAAATCAGGTAGGGATACCCGCTGAACTTAA	k__Fungi	p__Glomeromycota	c__Glomeromycetes	NA	NA	NA	NA	endomicorriza	micorriza
ASV802	CGCATCTTGCGCTCCTTGGCATTCTGAGGAGCATGCCTGTTTGAGTGTCATTAAACTATCAAAACACTTTTTCACGAGTGTTTTGGACTTTGGGAGTACTTCTGCTGGTCTGTTTGAGCCCCAGCTCTCCTCAAAAGCAATCAGTTGGAGAGAGAGAGACCATCAGTGTGATAATTAATTCATTTTTACTTACACTGGCTTTCTCCTCTTAATAAAAACTACACTTTTGACCTCAAATCAGGTAGGACTACCCGCTGAACTTAA	k__Fungi	p__Basidiomycota	c__Agaricomycetes	o__Agaricales	f__Amanitaceae	g__Amanita	NA	ectomicorriza	micorriza
ASV881	CGCAAATTGCACTTCCTGGTATTCCGGGAAGTATGCCTGTTTGAGGGTCGGTTTACATCAAACTCGAGGTGTCGCTTTCTTTGTGATGCCTCGGAATTGGGTCATCTTTACCTTTTGGGTGCAAGGGACCTGAAATTGATCATCTTTCGCGCATTTTGGACGTTGTTAATGAATTGTCTGACGTGCCGGATTTTTTTTACTAGGTTACGACCATCTCATGTGGTCTCGTACCTATAAGTTAATCGATTTTCGACCTCAAATCAGGTAAGAGTACCCGCTGAACTTAA	k__Fungi	p__Glomeromycota	c__Glomeromycetes	o__Glomerales	f__Glomerales_fam_Incertae_sedis	g__Glomerales_gen_Incertae_sedis	NA	endomicorriza	micorriza
ASV937	CGCAAATTGCACTCTCTGGTATTCCTGAGAGTATGCCTGTTTGAGGGTTGGTTTAATTAACAATCGATGTGTTGCTTTTGTGACAATTTCGGAGTTGGGTTATCTTAATCCTTCTGTTTAAGAGACCTAAAATTGATGTTCTCGCGCATCTCGACGTGTATAATTTCCTTTATCTCGCCACTGGATGCCGGATATTATTAGGTGTGACCATGATAAGTGGTTTCATGCCTATAAGAATCTTGATTTCAACCTCAAATCAGGTAGGGATACCCGCTGAACTTAA	k__Fungi	p__Glomeromycota	c__Glomeromycetes	o__Glomerales	f__Glomeraceae	g__Glomeraceae_gen_Incertae_sedis	NA	endomicorriza	micorriza
ASV940	CGCAAATTGCACTCTCTGGTATTCCTGAGAGTATGCCTGTTTGAGGGTTGGTTTAAATAACAATCGATGTGTTGCTTTTGTGACATTTCGGAGTTGGGTTATCTTAATTCCTATTTTTAAGAGACCTAAAATTGATGTTTTCGCGCATCTCGACGTGTATAATTTTCTTTATCCCGTCACTGGATGCTGGATATTATTAGGAGTGACCATGCGTAAGTGGTTTCATGCCTATAGGAATCTTGATTTCAACCTCAAATCAGGTAGGGATACCCGCTGAACTTAA	k__Fungi	p__Glomeromycota	c__Glomeromycetes	o__Glomerales	f__Glomeraceae	g__Glomeraceae_gen_Incertae_sedis	NA	endomicorriza	micorriza
ASV951	CGCACCTTGCGCCCTTTGGTATTCCGAGGGGCATGCCTGTTTGAGTGTCTTGAAATCATCAAGCCTTCGGCGCTCGTCGTCGCTGGGCTTGGACTTGGGGGCTTTGCTGCCGCTTTTGCGATGGCTCCCCTTAAATGAATCGGTCGGGCTATCGTGTGCCGGTCCACGGGCGTTGTATTACCCTCGTCCTAGGATGGCGCTCGACTAGAAGGCCCTTCCTTGACCTGCCTCTGGAGCGGCGGTCAAAGGCGCTTGCGCCACTTTGTGATCTGACCTCAAATCAGGTAGGACTACCCGCTGAACTTAA	k__Fungi	p__Basidiomycota	c__Agaricomycetes	o__Trechisporales	f__Hydnodontaceae	g__Trechispora	NA	ectomicorriza	micorriza
ASV968	CGCATATTGCACCCATTGGTATTCTGATGGGTATGCCTGTTTGAGTGTCATGAAGACCTCACTCCAACCGCTTTTTTTCGGCGGGGTGGAGTGGACTTGAGCCTGCATGTGGCTGGCTCGAAATAGATGGTGGCGAAGGCCTGCCGAGCTTAACGTCGTATTACGCTTTCGCTAGGCCAGGCAGGGTCCGGAACCCTCATAAACACTCTCCTTATATCTTGGCCTCAAATCAGGTAGGAGTACCCGCTGAACTTAA	k__Fungi	p__Entorrhizomycota	c__Entorrhizomycota_cls_Incertae_sedis	o__Entorrhizomycota_ord_Incertae_sedis	f__Entorrhizomycota_fam_Incertae_sedis	g__Entorrhizomycota_gen_Incertae_sedis	NA	micorriza_1	micorriza
ASV971	CGCACCTTGCGCCCTTTGGCTATTCCGAAGGGCATGCCTGTTTGAGTATCGTGAACACCTCAACTCTCATGGTTTACCATGATGAGATTGGACTCTGGAGGTTTTGCTGGCCCTTGGTCGGCTCCTCTCAAATGAATTAGCTTACCAGTGTATGGCGGCGCCACAGGTGTGATAACTATCTGCTCTTGTGGTCGTATGCCGGATGACCTTCAACGCTGGAGGTTTGCTGGGGCTCATAAACGTCTCTCCTTGTGAGGACAGCCTTTTGAACGTTTGATCTCAAATCAGGTAGGACTACCCGCTGAACTTAA	k__Fungi	p__Basidiomycota	c__Agaricomycetes	o__Thelephorales	f__Thelephoraceae	g__Tomentella	NA	ectomicorriza	micorriza
ASV1006	CGCACCTTGCGCTCCTTGGTATTCCGAGGAGCATGCCTGTTTGAGTGTCATGAAATTCTCAACCTTTCTTAGTTTTGGCTAAGGTTAGGCTTGGATCATGGAAGTTGCTGAGTATTCAAGTCAGCTCTTCTAAAATACATCTGCAAAGTTCTTTACTGATCATCTTTGGTATGATAATTATCTATATCATTGGTACTGTCAGTAGATCCTCTATGGAAGTTCTTTGTTTTCAATGGTCCCATAGGACAACTTGACAACTTTTGACCTCAAATCAGGTAGGACTACCCGCTGAACTTAA	k__Fungi	p__Basidiomycota	c__Agaricomycetes	o__Agaricales	f__Entolomataceae	g__Entoloma	NA	ectomicorriza	micorriza
ASV1009	CGCACCTTGCGCCCTTTGGTATTCCGAGGGGCATGCCTGTTTGAGTGTCTTGAAATCATCAAGCCCTCGGCGCTCGTCGTCGCTGGGCTTGGACTTGGGGGATTTGCTGCCGCTTTTGCGATGGCTCCCCTTAAATGAATCGGTCGGGCTATCGTGTGCCGGTCCACGGGCGTTGTATTACCCTCGTCCTAGGATGGCGCTCGACTAGAAGGCCCTTCCTTGACCTGCCTCTGGAGCGGCGGTCAAAGGCGCTTGCGCCACTTTGTGATCTGACCTCAAATCAGGTAGGACTACCCGCTGAACTTAA	k__Fungi	p__Basidiomycota	c__Agaricomycetes	o__Trechisporales	f__Hydnodontaceae	g__Trechispora	NA	ectomicorriza	micorriza
ASV1023	CGCATCTTGCGCCCCTTGGCATTCCGAGGAGCACACCCGTTTGAGTGTCGTGACATTCTCAAAACCTTCTTGGTTTTATTAACTTCGAAGGCTTTGGATTTTGGGGGTCTTATTGCTGGCATCCTTTGGAGCCGGCTCCTCCTAAATAGATTAGTAGGGTCTGCTTTGTCAATCCTTGACGTGATAAGATATTTTCTATGTCTCGGAGTTTGGCACAGTCACTTTGGGTCCTGCTTCTAACTGTCTTGTAGAAGACATTGTTATAAATCCTTGACCTCAAATCGGGTGAGACTACCCGCTGAACTTAA	k__Fungi	p__Basidiomycota	c__Agaricomycetes	o__Russulales	f__Russulaceae	g__Russula	s__leguminosarum	ectomicorriza	micorriza
ASV1032	CGCACCTTGCACCTCTTGGTTTTCCAAGAGGTATGCCTGTTTGAGTATCATGAAATCATCAACAAATTAGAGTAACTTCTATGCTGTTGGACTTGGGTGTTTTGCTGGTTATATCAGCTCATCCGAAATACATTAGCTGAAGGGCCTTCTGAAGTACAGTAATGAAGTCTCATCTCTGGCGTGATAAAACCCTTTTTGTGCTGCAGAGAGATTTTTAGTACGGATAAAGGAGACTTTGCTTTTCTAATATATTAATTTCACTTTGATCTCAAATCAGGTAGGATTACCCGCTGAACTTAA	k__Fungi	p__Basidiomycota	c__Basidiomycota_cls_Incertae_sedis	o__Basidiomycota_ord_Incertae_sedis	f__Basidiomycota_fam_Incertae_sedis	g__Basidiomycota_gen_Incertae_sedis	NA	ectomicorriza	micorriza
ASV1090	CGCAAATTGCACTCCCTGGTATTCCGGGGAGTATGCCTGTTTGAGGGTCGGTTTACAACGAACTCGATGTATCGTTTTTTGCGGTACCTCGGAGTTGGGTCCGCTTCGCCCTTGGGTGGAAGGGACCTGAAATTGATCATTCTTTGCGCATCTTTGGACGTTATTAATGAAATTGTCTGAATGCCAAAATTTTTTATTAGGTTACGATCATCTTATGTGGTCTCGTACCTATAACTTCGAATTTCGACCTCAAATCAGGTAGGAGTACCCGCTGAACTTAA	k__Fungi	p__Glomeromycota	c__Glomeromycetes	o__Glomerales	f__Glomerales_fam_Incertae_sedis	g__Glomerales_gen_Incertae_sedis	NA	endomicorriza	micorriza
ASV1112	CGCAAATTGCACTTCCTGGTATTCCGGGAAGTATGCCTGTTTGAGGGTCGGTTTACATCAAACTCGAGGTGTCGCTTTCTTTGTGATGCCTCGGAATTGGGTCATCTTTACCTTTTTGGTGCAAGGGACCTGAAATTGATCATCTTTCGCGCATTTTGGACGTTGTTAATGAATTGTCTGACGTGCCGGGATTTTTTACTAGGTTACGACCAGAATCTCATGTGGTCTCGTATCCTATAAGTTAATAATCGATTTTCGACCTCAAATCAGGTAGGAGTACCCGCTGAACTTAA	k__Fungi	p__Glomeromycota	c__Glomeromycetes	o__Glomerales	f__Glomerales_fam_Incertae_sedis	g__Glomerales_gen_Incertae_sedis	NA	endomicorriza	micorriza
ASV1145	CGCAAATTGCACTCCCTGGCATTCCTGGGAGTATGCCTGTTTGAGGGTTGGTTTAAATAACAATCGATGTGTTGCTTTTGTGACATTCGGAGTTGGGTCATCTTAATCCCTTATGCTTAAGAGACCTAAAATTGATGTTTTCGCGCATCTTGACGTGTATAATTTTTTATCTCGTCACCAGATGCCGGATATTATTAGGTGTGACCATGCTAAGCGGTTTCATACTTATAGGATTCTTTGATTTCAACCTCAAATCAGGTAGGGATACCCGCTGAACTTAA	k__Fungi	p__Glomeromycota	c__Glomeromycetes	o__Glomerales	f__Glomeraceae	g__Glomeraceae_gen_Incertae_sedis	NA	endomicorriza	micorriza
ASV1167	CGCAAATTGCACTTCCTGGCATTCCGGGGAGTATGCCTGTTTGAGGGTCAGTTTAAATAAAATCGATGTGTCGCTTTGTGGCATTTCGGAATTGGGTTGTCTTAACCTTCAGGTTAAGAGACCTGAAATTGAGATTTTTTTGCGCATCCTAGACGTGTATAATTCTTTTAACCGTTTTTTCGGGTGTCAATTTTTTTATTAGGTATGGTCATCTTGTATGGACTCGTGCCTATAATTTCTCATAATTTGACCTCAAATCAGGTAGGAATACCCGCTGAACTTAA	k__Fungi	p__Glomeromycota	c__Glomeromycetes	o__Glomerales	f__Glomeraceae	g__Rhizophagus	NA	endomicorriza	micorriza
ASV1201	CGCAAATTGCACTCCCTGGTATTCCGGGGAGTATGCCTGTTTGAGGGTCGGTTTACAACGAACTCGATGTATCGTTTTTTGCGGTACCTCGGAATTGGGTCTACTTCGCCCTTGGGTGTAAGGGACCTGAAATTGATCATTCTTTGCGCATCTTGGACGTTATTAATGAATTGTCTGAATGCCAAAATTTTTATTAGGTTACGATCATCTTATGTGGTCTCGTACCTATAACTTCGAATTTCGACCTCAAATCAGGTAGGAGTACCCGCTGAACTTAA	k__Fungi	p__Glomeromycota	c__Glomeromycetes	o__Glomerales	f__Glomerales_fam_Incertae_sedis	g__Glomerales_gen_Incertae_sedis	NA	endomicorriza	micorriza
ASV1223	CGCAAATTGCACTTCCTGGTATTCCGGGAAGTATGCCTGTTTGAGGGTCGGTTTACATCAAACTCGATGTATCGTTTGTGGTACTTCGGAATTGGGTCATCTTTACCTTCCTGGTGCAAGGGACCTGAAATTGATTATTTTTTGCGCGTTTAGACGTTGTTAATGAATTGTCTGATACGTGCCAAAAAATTTTATTAGGTTTACGATCATCTTACGTGGTCTCGTACCTATAAGTTTTTTCGATTTTCGACCTCAGATCAGGTAGGAGTACCCGCTGAACTTAA	k__Fungi	p__Glomeromycota	c__Glomeromycetes	o__Glomerales	f__Glomerales_fam_Incertae_sedis	g__Glomerales_gen_Incertae_sedis	NA	endomicorriza	micorriza
ASV1274	CGCAAATTGCACTCCCTGGCATTCCGGGGAGTATGCCTGTTTGAGGGTCAGTCTAAGTAAAATCGAGGTGTCGTTTCGGTGACATTTCGGAATTGGGTAGTCTTAACCTTAGGTTAAGAGGCCTGAAATTGACGTTTTTCGCGCATCCTGAACGTGTGTAATTCGTTTATCCGTTTGCGATGCCGATCTCTATTAGGTGTGGTCACGTCGCGTGGTCTCATACCTATAACTCTTCATATTTTGACCTCAAATCAGGTAGGAGTACCCGCTGAACTTAA	k__Fungi	p__Glomeromycota	c__Glomeromycetes	o__Glomerales	NA	NA	NA	endomicorriza	micorriza
ASV1279	CGCACCTTGCACCCTTTGGCATTCCGAAGGGTATGCTCGTTTGAGTGTCATTGTACTCTCACACTCTCTATTCGGATTCGGATTGGGAGCGGTGGACTTGGGTGTTGCTGCTTCACCGTGGCTCACCTTAAATGTGTTAGTGCAACTGTTGATTAGACATAGTACGGCGTGATAAGTGTCTTCGCCGGCACCTCACAAGAGGGTGGCTAATCGGGAGCTCTGTGCTTCAAACTGTCTTTGGACAATCTTTGACAACTTGACCTCAAATCGAGTAGGACTACCCGCTGAACTTAA	k__Fungi	p__Basidiomycota	c__Agaricomycetes	o__Sebacinales	f__Sebacinaceae	g__Sebacina	NA	ectomicorriza	micorriza
ASV1292	CGCAAATTGCACTTCCTGGTATTCCGGGAAGTATGCCTGTTTGAGGGTCGGTTTACATCAAACTCGATGTATCGTTTGTGGTACTTCGGAATTGGGTCATCTTTACCTTCCTGGTGCAAGGGACCTGAAATTGATTATTTTTTGCGCGTTTAGACCGTTGTTAATGAATTGTCTGATATGTGCCAAAAAATTTTATTAGGTTTACGATCATCTTACGTGGTCTCGTACCTATAAGTTTTTTCGATTTTCGACCTCAGATCAGGTAGGAGTACCCGCTGAACTTAA	k__Fungi	p__Glomeromycota	c__Glomeromycetes	o__Glomerales	f__Glomerales_fam_Incertae_sedis	g__Glomerales_gen_Incertae_sedis	NA	endomicorriza	micorriza
ASV1314	CGCAAATTGCACTTTCTGGTATTCCGGGAAGTATGCCTGTTTGAGGGTCGGTTTATTTCAAACTCGATGTATCGTTTTTTGCGGTACTTCGGAATTGGGTCATCTTTAGGTAAAGGGACCTGAAATTTATTATTTTTTGCGCATTTTTAGACGTTGTTAATGAATTGTCTGATATGCCAAATTTTTATTAGGTTACGACCATCTCATGTGGTTTCGTACCTATAAGTTAATCGATTTTCGACCTCAAGTCAGGTAAGAGTACCCGCTGAACTTAA	k__Fungi	p__Glomeromycota	c__Glomeromycetes	o__Glomerales	f__Glomerales_fam_Incertae_sedis	g__Glomerales_gen_Incertae_sedis	NA	endomicorriza	micorriza
ASV1328	CGCACCTTGCGCTCCTTGGTATTCCGAGGAGCATGCCTGTTTGAGTGTCATGAAATTTTCAACGCTTCTGCTTGGCTTTTTATACCAAAGTCAAACGAGGTGTTTGGATTTGTGGAAGTTGCTGGACAGTCCGACTATCAGCTCTTCTGAAATTCATTAGCGAAACTTCGGTTGCTGGCTATATTCCACGGTATGATAATTATCTATACTGCTTGGATATCCAGGCTTTCTTTATTGAAAGAGTTTTGCTTTCAAATTGTTTTGATTTAGAGAGACAAATCATTCGAACATTTTGACCTCAAATCAGGTAGGACTACCCGCTGAACTTAA	k__Fungi	p__Basidiomycota	c__Agaricomycetes	o__Agaricales	f__Entolomataceae	g__Entoloma	NA	ectomicorriza	micorriza
ASV1330	CGCAAATTGCACTCTCTGGTATTCCGGAGAGTATGCCTGTTTGAGGGTCAGTTTAAATAAAATCGTTATGTTGCTTTTGTGACATTCGGAATTGGGTTGTCTTAATCTTTCAGGTTAAGAGACCTGAAATTGATATTATGTGCATCCTAGACGTGTATAATTTTCATTTATCCGTTTTCGGGTGTTAATTTTTATTAGGTATGATCACGTATGATATTATACCTATAATACTTCACATTTTGACCTCAAATCAGGTAAGATTACCCGCTGAACTTAA	k__Fungi	p__Glomeromycota	c__Glomeromycetes	o__Glomerales	f__Glomeraceae	g__Glomeraceae_gen_Incertae_sedis	NA	endomicorriza	micorriza
ASV1358	CGCAAATTGCACTCCCTGGCATTCCGGGGAGTATGCCTGTTTGAGGGTCAGTTTAAATAAAATCGATGTGTCGCTTTTGTGGCATTTCGGAGTTTGGGTTATCTTAACCTTTTCAGGTTAAGAGACCTGAAATTGAGATTTTTTGCGCATCCTGGACGTGTATAATTCGCTTATACGTTTTTCGGGTGTCAATTTTTTATTAGGTATGGCATCTTTGTATGATCTCGTACCTATAATTTCTCATAGTTTGACCTCAAATCAGGTAGGAATACCCGCTGAACTTAA	k__Fungi	p__Glomeromycota	c__Glomeromycetes	o__Glomerales	f__Glomeraceae	g__Rhizophagus	NA	endomicorriza	micorriza
ASV1430	CGCAAATTGCACTCCCTGGTACTCCGGGGAGTATGCCTGTTTGAGGGTCAGTTTAAATAAATCGGTATGTTGCTTTTTGTGACATTTCGGAATTGGATTATCTTAATCTTCTAGGTTAAGAAATCTGAAATTTTTTGATATTTTATGCGCATCCTAGACGTGTATAATTTTACTTATCCGTTTCGGGTGTCAGCCTTTATTAGGTATGGTCATGGTGTATGGTCTCATTACCTATAATTTTTCATATTTGACCTCAAATCAGGTAAGAGTACCCGCTGAACTTAA	k__Fungi	p__Glomeromycota	c__Glomeromycetes	o__Glomerales	f__Glomeraceae	NA	NA	endomicorriza	micorriza
ASV1509	CGCAAATTGCACTCTCTGGTATTCCTGAGAGTATGCCTGTTTGAGGGTTGGTTTAATTAACAATCGATATGTTGCTTTTGTGACAATTTCGGAGTTGGGTTATCTTAATCCTTCTGTTTAAGAGACCTAAAATTGATGTTCTCGCGCATCTCGACGTGTATAATTTCCTTTATCTCGCCACTGGATGCCGGATATTATTAGGTGTGACCATGATAAGTGGTTTCATGCCTATAAGAATCTTGATTTCAACCTCAAATCAGGTAGGGATACCCGCTGAACTTAA	k__Fungi	p__Glomeromycota	c__Glomeromycetes	o__Glomerales	f__Glomeraceae	g__Glomeraceae_gen_Incertae_sedis	NA	endomicorriza	micorriza
ASV1513	CGCAAATTGCACTCCCTGGCATTCCGGGGAGTATGCCTGTTTGAGGGTCAGTCTAAGTAAAATCGAGGTGTCGTTTCGGTGACATTTCGGAATTGGATTGTCTTAACCTTAGGTTAAGAGGCCTGAAATTGACGTTTTTCGCGCATCCTGAACGTGTGTAATTCATTTATCCGTTTGCGATGCCGATCTCTATTAGTGTGGTCACGTCGCGTGGTCCTATACCTATAGCTCTTCATATTTTGACCTCAAATCAGGTAGGAGTACCCGCTGAACTTAA	k__Fungi	p__Glomeromycota	c__Glomeromycetes	o__Glomerales	f__Glomerales_fam_Incertae_sedis	g__Glomerales_gen_Incertae_sedis	NA	endomicorriza	micorriza
ASV1518	CGCACCTTGCGCTCCTTGGTATTCCGAGGAGCATGCCTGTTTGAGTGTCTTGAAGTCATCAACCCCCCCTCCCGTTTTGTGCGGAGAGGGGCGGTTGGATCTGGGGGCCCTGCCGCCGTTGGGCGGCTCCCCTCAAATGTGTCAGTTGGGCCTGCAGGTCAAACTCGGTTGGGCGTTGTACCATCCTCGCTCTGGTCCCGAGGCTTGTCCTGGCCCACAAAGAGACCACCACCCGCTGGTGGTCAAGCCAAACTTTTGAAATCTGACCTCAAATCAGGTAGGACTACCCGCTGAACTTAA	k__Fungi	p__Basidiomycota	c__Agaricomycetes	o__Trechisporales	f__Hydnodontaceae	g__Trechispora	NA	ectomicorriza	micorriza
ASV1576	CGCAAATTGCACTCCCTGGCATTCCGGGGAGTATGCCTGTTTGAGGGTCAGTCTAAATTAAATCGATGTGTCGCCTCTGGTGACACCTCGGAGTTGGGTCATCTTAGGATTCTTCTAAGAGGCTTTAAAATTTTTGATATTTCTGCGCATCTTAGACGTGTGAGGTTTTTTTTTTATTATTCGTTTAACGTGCCAGGTTTTTTCTTATTGGGGTGACCTCATCATGTGGTTACACTCCCATAATTCTTGTGTTTTGACCTCAAATCAGGTAGGGATACCCGCTGAACTTAA	k__Fungi	p__Glomeromycota	c__Glomeromycetes	o__Glomerales	f__Glomeraceae	g__Rhizophagus	NA	endomicorriza	micorriza
ASV1578	CGCACCTTGCGCTCCTTGGTATTCCGAGGAGCATGCCTGTTTGAGTGTCATGAAATTCTCAACCACCTCGGGTTTGTGCTTGAGGTGGAGTTGGACTTTGGAGGCTTCTCTGCCGGCGCTTTTGAGTAAGCTCTGTCGGCTCCTCTTGAATACATGAGCTTTCCAGTGGGAGGGGATGATGGCAAAGCGATGCCGATGTGATAGTTATCTACGTCGGTCACACTTTGTGTCCTCTGCACAGGGCAGCCTCTTTGACATGCAGAGATGCATGCCAAACTTGACACATTCGACCTCAAATCAGGTAGGACTACCCGCTGAACTTAA	k__Fungi	p__Basidiomycota	c__Agaricomycetes	o__Thelephorales	f__Bankeraceae	g__Phellodon	NA	ectomicorriza	micorriza
ASV1580	CGCAAATTGCACTCCCTGGTACTCCGGGGAGTATGCCTGTTTGAGGGTCAGTTTAAATAAATCGGTATGTTGCTTTTTGTGACATTTCGGAATTGGGTTATCTTAATCTTCTAGGTTAAGAAATCTGAAATTTGATATTTTATGCGCATCCTAGACGTGTATAATTTACTTATCCGTTTCGGGTGTCAGTCTTTATTAGGTATGGTCATGGTGTATGGTCTTATTACCTATAATTTTTCATATTTGACCTCAAATCAGGTAAGAGTACCCGCTGAACTTAA	k__Fungi	p__Glomeromycota	c__Glomeromycetes	o__Glomerales	f__Glomeraceae	NA	NA	endomicorriza	micorriza
ASV1581	CGCACCTTGCGCTCCTTGGTATTCCGAGGAGCATGCCTGTTTGAGTGTCATTAAATTCTCAACCATTCAAATTTTTGTTAATTTTTATGGCTTGGATCATGGGATTTGCGGGCTTTTACAAGTCGGCTATCCTTAAATGCATTAGCAGAGCTTTTGCCGCTAACCATTGGTGTGATAGTTATCTACGCCATCAGTGAACGGCATGAATGGAGCTTAGCTTCGAATCGTCCTAACGGACAACATTTGACAATCTGACCTCAAATCAGGTAGGACTACCCGCTGAACTTAA	k__Fungi	p__Basidiomycota	c__Agaricomycetes	o__Agaricales	f__Entolomataceae	g__Clitopilus	NA	ectomicorriza	micorriza
ASV1583	CGCAAATTGCACTCTCTGGTATTCCTGAGAGTATGCCTGTTTGAGGGTTGGTTTAAATAACAATCGATGTGTTGCTTTTGTGACATTTCGGGGTTGGGTTATCTTAATTCCTATTTTTAAGAGACCTAAAATTGATGTTTTCGCGCATCTCGACGTGTATAATTTTCTTTATCCCGTCACTGGATGCTGGATATTATTAGGAGTGACCATGCGTAAGTGGTTTCATGCCTATAGGAATCTTGATTTCAACCTCAAATCAGGTAGGGATACCCGCTGAACTTAA	k__Fungi	p__Glomeromycota	c__Glomeromycetes	o__Glomerales	f__Glomeraceae	g__Glomeraceae_gen_Incertae_sedis	NA	endomicorriza	micorriza
ASV1586	CGCACCTTGCGCTCCCTGGTATTCCGGGGAGCACGCCTGTTCGAGTGTCATGAAGTAACTCTGGTTCGACCCTTTTCAAAGGGTCAAGCTAGGATTTGAACTCTGCTGTGGTTTGTCCGTAGTGGCAAATACAAGCTGGTTTTAAAAGCATTAGCTGGTCGTTGGGATAACTTGGTTCTACTCAGCGTGATAATTATCTAACGTTGAGGACAGTTCTCTTTTCAAGTGGGGCTGGCCAGGGGGTTTCTACAGACTGCTTCTAATTGTGTGTGTGTCTGCAATGGACATCATTTTCATATCTGACCTCGAATCAGGTGGGACTACCCGCTGAACTTAA	k__Fungi	p__Basidiomycota	c__Agaricomycetes	o__Cantharellales	f__Hydnaceae	g__Bryoclavula	s__phycophila	ectomicorriza	micorriza
ASV1626	CGCACCTTGCGCTCCTTGGTATTCCGAGGAGCATGCCTGTTTGAGTGTCATGAAATTCTCAACCTCTCTAGTCTTATGACTAGTTAGGCTTGGATCTTGGAAGTTGCTGGTTCTATCCGAATCAGCTCTTCTCAAATGTATTAGCGGAGACTTTTGTTGACCATCTTTGGTATGATAATTATCTATATCATTGATAATCAGCTCCCTTCAATGGGAAGTCTCGCTTCTAACCGTCTTACAAAGACAACTTGACAACTTTTGACCTCAAATCAGGTAGGACTACCCGCTGAACTTAA	k__Fungi	p__Basidiomycota	c__Agaricomycetes	o__Agaricales	f__Entolomataceae	g__Entoloma	NA	ectomicorriza	micorriza
ASV1636	CGCACCTTGCGCCCTTTGGCTATTCCGAAGGGCATGCCTGTTTGAGTATCGTGAACACCTCAACTCCCATGGTTTACCATGGTGAGATTGGACTCTGGAGGTATTGCTGGCCCTCGGTCAGCTCCTCTCAAATGAATTAGCTTACCAGTTTATGGTTGCGCCACAGGTGTGATAACTATCTGCTCTTGTGGTCGTACACCAGATAACCTTCAATGCTGGAGGTTGGCTGGGGCTCACAAACGTCTCTCCTTGTGAAGACAGCCTTTTGAACGTTTGATCTCAAATCAGGTAGGACTACCCGCTGAACTTAA	k__Fungi	p__Basidiomycota	c__Agaricomycetes	o__Thelephorales	f__Thelephoraceae	g__Tomentella	NA	ectomicorriza	micorriza
ASV1670	GATCTGTGAATCATCGAATCTTTGAACGCACATTGCGCCTCTCGTAGCAGGGAGGCATGCCTGTCTGAGCGTCCTTTGAACAATAGGCTCGAGGGTCTGTGTTGGGCTTCGTCTTTGGACGTCGCCTCAAAGGGATTGCGTCGAGGTGGATGAGATCCGTTAGGACCGACCGCCCCGAGAGGGCCTCGAGATTCGACCTCAGATCAGGTAGGGCCACCGCCTGAACTTAAGCATATCAATAAGCGGAGGAAGATC	k__Fungi	p__Ascomycota	c__Archaeorhizomycetes	o__Archaeorhizomycetes_ord_Incertae_sedis	f__Archaeorhizomycetes_fam_Incertae_sedis	g__Archaeorhizomycetes_gen_Incertae_sedis	NA	micorriza_1	micorriza
ASV1671	CGCAAATTGCACTTTCTGGTATTCCGGGAAGTATGCCTGCTTGAGGGTCGGTTTACATCAAACTCGATGTATCGTTTGTGGTACTTCGGAATTGGGTCATCTTCACCTTTGGGTATAAGGGACCTGAAATTGATTATTTTTTGCGCGTTTAGACGTTGTTAATGAATTGTCTGATATGTGTCAAAAAATTTTATTAGGTTACGACCATCTTACGTGGTTTCGTACCTATAAGTTTTTCGATTTTCGACCTCAGATCAGGTAGGAGTACCCGCTGAACTTAA	k__Fungi	p__Glomeromycota	c__Glomeromycetes	o__Glomerales	f__Glomerales_fam_Incertae_sedis	g__Glomerales_gen_Incertae_sedis	NA	endomicorriza	micorriza
ASV1674	TCATCGAATCTTTGAACGCACATTGCGCCTCCTGTAACAAGGAGGCATGCCTGTCTGAGCGTCATTTGAATCAATAAACCTTTTCTGGTTTGTATTGGGCCTCGCCGTCGGCGTCGTCTGAAAATGATTGGTCTTTTTGAGCGGACGAGTTCCATTAGGACAGACCGTTCTTATGACCTTAAATCTCTGACTTTGACCTCAGATCAGGTAGGATTACCGCCTGAACTTAAGCATATCAATAAGCG	k__Fungi	p__Ascomycota	c__Archaeorhizomycetes	o__Archaeorhizomycetales	NA	NA	NA	micorriza_1	micorriza
ASV1685	CGCATCTTGCGCCCCTTGGCATTCCGAGGAGCACACCCGTTTGAGTGTCGTGACATTCTCAAAACCTTCTTGGTTTTATTAACTGCGAAGGCTTTGGATTTTGGGGGTCTTATTGCTGGCATCCTTTGGAGCCGGCTCCTCCTAAATAGATTAGTAGGGTCTGCTTTGTCAATCCTTGACGTGATAAGATATTTTCTATGTCTCGGAGTTTGGCACAGTCACTTTGGGTCCTGCTTCTAACTGTCTTGTAGAAGACATTGTTATAAACCCTTGACCTCAAATCGGGTGAGACTACCCGCTGAACTTAA	k__Fungi	p__Basidiomycota	c__Agaricomycetes	o__Russulales	f__Russulaceae	g__Russula	s__leguminosarum	ectomicorriza	micorriza
ASV1708	CGCAAATTGCACTCTCTGGTATTCCGGGGAGTATGCCTGTTTGAGGGTCAGTTTAAATAAAATCGTTATGTTGCTCTTGTGACATTCGGAATTTGGGTTGTCTTAATCTTTTTAGGTTAAGAGACCTGAAATTGATATTATGTGCATCCTAGACGTGTATAATTCATTTATCCGTTTTCGGGTGTTAATTTTTATTAGGTATGATCTCGTATGATTATTATACCTATAATTCTTCACATTTTGACCTCAAATCAGGTGAGATTACCCGCTGAACTTAA	k__Fungi	p__Glomeromycota	c__Glomeromycetes	o__Glomerales	f__Glomeraceae	g__Glomeraceae_gen_Incertae_sedis	NA	endomicorriza	micorriza
ASV1730	CGCATATTGCACTCTCTGGTATTCCGGGAGTATGCCTGTTTGAGGGTCAGTTTAAATAAAATCGTTATGTTGCTTTTTGTGACATTCGGAATTGGGTTGTCTTAACCTTTTAAGAAACCTGAAATTGATATTTTTGTGCATCTTAGACGTGTATAAAATCATTTATCCCCGTTTACAGGTGTTAATTTTTTATTAGGTATAATCACGTTGTATGATATTATACCTATAATTCTTCATATTTTGACCTCAAATCAGGTAAGATTACCCGCTGAACTTAA	k__Fungi	p__Glomeromycota	c__Glomeromycetes	o__Glomerales	f__Glomeraceae	g__Glomeraceae_gen_Incertae_sedis	NA	endomicorriza	micorriza
ASV1745	CGCAAATTGCACTCCCTGGCATTCCGGGGAGTATGCCTGTTTGAGGGTCAGTTTAAATAAAATCGATGTGTCGCTTTTGTGGCATTTCGGAATTGGGTTATCTTAACCTTCCGGGTTAAGAGACCTGAAATTAAGGTTTTTTGCGCATCCTAGACGTGTATAATTCGCTTATACGTTTTCGGGTGTCTACTTTTTAATAGGTATGGTCACTTTGTATGATCTCGTACCTATAATTTCTCATAGTTTGACCTCAAATCAGGTAGGAATACCCGCTGAACTTAA	k__Fungi	p__Glomeromycota	c__Glomeromycetes	o__Glomerales	f__Glomeraceae	g__Rhizophagus	NA	endomicorriza	micorriza
ASV1758	CGCACCTTGCGCTCCTCGGTATTCCGAGGAGCATGCCTGTTTGAGTGTCATCGAAATCTCGAACCGAGTCCTTCGACCCCGTTCGAAGCTCGGTCTCGGAGCGTGGGGGTCTGCCGGCGGCGACGTCGGCTCCCCTCAAAGGCATTAGCTGTGGGCGCCAGCCCTGCGTGGCACGGCCTCCCCGACGTCGTAATGATCGTCGTGGGCTGGAAGCGCGTGGATCGGCGTTCCCATGCTTTGCGAACCTTCGTGGGGACGACCCGCGAGCCTCGAAGCTTGACCTCAAATCAGGTAGGACTACCCGCTGAACTTAA	k__Fungi	p__Basidiomycota	c__Agaricomycetes	o__Boletales	f__Sclerodermataceae	g__Scleroderma	NA	ectomicorriza	micorriza
ASV1769	CGCACCTTGCGCCCTTTGGCTATTCCGAAGGGCATGCCTGTTTGAGTATCGTGAACACCTCAACTCTCATGGTTTACCATGATGAGATTGGACTCTGGAGGTTTTGCTGGCCCTCGGTCGGCTCCTCTCAAATTGATTAGCTTACCAGTATATGGTGGCGCCACAGGTGTGATAACTATCTGCTCTTGTGGTCGTACGCCAGATAACCTCCAATGCTGGAGGTTTGCTGGGGCTCATAAATGTCTCTCTTCGTGAAGACAGCTTTTGAATGTTTGATCTCAAATCAGGTAGGACTACCCGCTGAACTTAA	k__Fungi	p__Basidiomycota	c__Agaricomycetes	o__Thelephorales	f__Thelephoraceae	g__Tomentella	NA	ectomicorriza	micorriza
ASV1776	CGCATCTTGCGCTCCTTGGCATTCCGAGGAGCATGCCTGTTTGAGTGTCATTAAACTGTCAAAGCACCTTTTGTTTTCTTTCATGAGGTGTTTTGGACTTTGGGAGTGCTGGCAAGCCCAGCTCTCCTCAAAAGCAAATTAGCTTTGGAGACTGTCAGTGTGATAATGTTTTTACTACGCTGACCTCGAGTGTCTCTGCTTCTGTCCCTTCAATTTGACCTCAAATCAGGTAGGACTACCCGCTGAACTTAA	k__Fungi	p__Basidiomycota	c__Agaricomycetes	o__Agaricales	f__Amanitaceae	g__Amanita	NA	ectomicorriza	micorriza
ASV1801	CGCACCTTGCGCTCCTTGGTATTCCGAGGAGCATGCCTGTTTGAGTGTCTTGAAGTCATCAACCCCTCCCGTTTTGCACGGAGAGGAAGGTTGGACCTGGGGGCCCATTGCTGCTGCCCGTTTGGCGGCGGCTCCCCTCAAATGCGTCGGTCGGGCCCTTGAGGGGTCGGACTCGGTCGGTTGCGTTGTACCATCCTCGCTCCGGACCCGAGACTGCACCCGCCCCTCTGAACGAGCCCTTCCCAGACCGCCTGTGGAGTGGCGGTCAAGGCGAGCTTTTTGAAATCTGACCTCAAATCAGGTAGGACTACCCGCTGAACTTAA	k__Fungi	p__Basidiomycota	c__Agaricomycetes	o__Trechisporales	f__Hydnodontaceae	g__Trechispora	NA	ectomicorriza	micorriza
ASV1810	CGCAAATTGCACTTTCTGGTATTCCGGAAAGTATGCCTGTTTGAGGGTCGGTTTATTTCAAACTCGATGTATCGTTTTTTGCGGTACTTCGGAATTGGGTCATCTTTATCTTTAGGTAAAGAGACCTGAAATTTATTATTTTTTTGCGCATTTTTAGACGTTGTTAAATGAATTGTCTGATATGCCAAATTTTTATTAGGTTACGACCATCTCATGTGGTCTCGTACTTATAAGTTAATCGATTTTCGACCTCAAGTCAGGTAAGAGTACCCGCTGAACTTAA	k__Fungi	p__Glomeromycota	c__Glomeromycetes	o__Glomerales	f__Glomerales_fam_Incertae_sedis	g__Glomerales_gen_Incertae_sedis	NA	endomicorriza	micorriza
ASV1813	CGCAAATTGCACTTCCTGGTATTCCGGGAAGTATGCCTGTTTGAGGGTCGGTTTACATCAAACTCGATGTATCGTTTGTGGTACCTCGGAATTGGGTCATCTTTACCTTCGGGTACAAGGGATCTGAAATTGATTATTTTTGCGCATTTTAGACGTTGTTAATGAAATTGTGTTTGATTTGCCAAATTTTTATTAGGTTACGATCATCTTATGGTTTCGTACCTATGTTTTTCGATTTTCGACCTCAAATCAGGTAGGAATACCCGCTGAACTTAA	k__Fungi	p__Glomeromycota	c__Glomeromycetes	o__Glomerales	f__Glomerales_fam_Incertae_sedis	g__Glomerales_gen_Incertae_sedis	NA	endomicorriza	micorriza
ASV1829	CGCACCTTGCGCCCTTTGGCTATTCCGAAGGGCATGCCTGTTTGAGTATCGTGAACACCTCAACTCTCATGGTTTGCCATGATGAGATTGGACTCTGGAGGTTTTGCTGGCCTTTGGTCGGCTCCTCTTAAATGAATTAGCTTACCGGTATATGGTGGCGCCACAGGTGTGATAACTATCTGCTCTTGTGGTTGTACGCCGGATAACCTTCAACACTGGAGGTTTGCTGGGGCTCACAAATGTCTCTCCTTGTGAAGACAGCCTTTTGAACGTTTGATCTCAAATCAGGTAGGACTACCCGCTGAACTTAA	k__Fungi	p__Basidiomycota	c__Agaricomycetes	o__Thelephorales	f__Thelephoraceae	g__Tomentella	NA	ectomicorriza	micorriza
ASV1831	CGCAAATTGCACTCCCTGGTATTCCGGGGAGTATGCCTGTTTGAGGGTCGGTTTACAACGAACTCGATGTATCGTTTTTTGCGGTACCTCGGAATTGGGTCTACTTCGCCCTTGGGTGAAAGGGACCTGAAATTGATCATTCTTTGCGCATCTTGGACGTTATTAATGAATTGTCTGAATGCCAAAATTTTTATTAGGTTACGATCATCTTATGTGGTCTCGTACCTATAACTTCGAATTTCGACCTCAAATCAGGTAGGAGTACCCGCTGAACTTAA	k__Fungi	p__Glomeromycota	c__Glomeromycetes	o__Glomerales	f__Glomerales_fam_Incertae_sedis	g__Glomerales_gen_Incertae_sedis	NA	endomicorriza	micorriza
ASV1866	CGCAAATTGCACTCCCTGGTATTCCGGGGAGTATGCCTGTTTGAGGGTCGGTTTACAACGAACTCGATGTATCGTTTTTTGTGGTACCTCGGAATTGGGTCTACTTCGCCCTTGGGTGTAAGGGGCCTGAAATTGATCATTCTTTGCGCATCTTAGACGTTATTAATGAATTGTCTGAATGCCAAAATTTTTATTAGGTTACGATCATCTTATGTGGTCTCGTACCTATAACTTCGAATTTCGACCTCAAATCAGGTAGGAGTACCCGCTGAACTTAA	k__Fungi	p__Glomeromycota	c__Glomeromycetes	o__Glomerales	f__Glomerales_fam_Incertae_sedis	g__Glomerales_gen_Incertae_sedis	NA	endomicorriza	micorriza
ASV1879	CGCACATTGCGCCCCTCGGTATTCCGTGGGGCATGCCTGTTCGAGCGTCATTTACACCCTCAAGCTCTGCTTGGTGTTGGGCGTCTGTCCCGCCTCCCCGGCGCGGACTCGCCTTAAAGCGATTGGCGGCTGGTACCGTGGCCTGGCGTGCAGCAGACTTGCGCTCCTCGCCCGCGGTTCGGCTCCCAGAAGCGAACTCATATCACTTTTGACCTCGAATCAGGTAGGGATACCCGCTGAACTTAA	k__Fungi	p__Ascomycota	c__Dothideomycetes	o__Pleosporales	f__Teichosporaceae	g__Teichosporaceae_gen_Incertae_sedis	NA	ectomicorriza	micorriza
ASV1890	CGCACCTTGCGCTCCTTGGTATTCCGAGGAGCATGCCTGTTTGAGTGTCATGAAATTCTCAACCTTTCCTAGTTTTGGCTAAGGTTAGGCTTGGATCATGGAAGTTGCTGAGTATTGAAGTCAGCTCTTCTAAAATACATTTGCAAAGTTCTTTACTGATCATCTTTGGTATGATAATTATCTATATCATTGGTACTGTCAGTAGATCCTCTATGGAAGTTCTTTGTTTGCAATGGTCCCATAGGACAACTTGATAACTTTTGACCTCAAATCAGGTAGGACTACCCGCTGAACTTAA	k__Fungi	p__Basidiomycota	c__Agaricomycetes	o__Agaricales	f__Entolomataceae	g__Entoloma	NA	ectomicorriza	micorriza
ASV1901	CGCAAATTGCACTCTCTGGTATTCCGGGGAGTATGCCTGTTTGAGGGTCAGTTTAAATAAAATCTCGTTATGTTGCTTTTGTGACATTCGGAATTGGGTTATCTTAATCTTTTAGGCTAAGAGACCTGAAATTGATATTTTTATGTGCATTCTAGACGTGTATAATTCATTTATCCGTTTACGGGTGTCAATTTTTTATTAGGTATGATCATGTTGTATGATATTATGCCTATAATTTTTTTATATTTTGACCTCAAATCAGGTAAGATTACCCGCTGAACTTAA	k__Fungi	p__Glomeromycota	c__Glomeromycetes	o__Glomerales	f__Glomeraceae	g__Glomeraceae_gen_Incertae_sedis	NA	endomicorriza	micorriza
ASV1915	CGCACCTTGCACCTCTTGGTTTTCCAAGAGGTATGCCTGTTTGAGTATCATGAAATAATCAACAAATTAGAGTAACTTCTATGCTGTTGGACTTGGGTGTTTTGCTGGTTATATCAGCTCATCCGAAATACATTAGCTGAAGGGCCTTCTGAAGTACATTAATGAAGTCTCATCTCTGGCGTGATAAAACCCCTTTTTGTGCTGCAGAGAGATTTTTAGTACGGATAAAGGAGACTTTGCTTTCTAATAATATATTATTTTCACTTTGATCTCAAATCAGGTAGGATTACCCGCTGAACTTAA	k__Fungi	p__Basidiomycota	c__Basidiomycota_cls_Incertae_sedis	o__Basidiomycota_ord_Incertae_sedis	f__Basidiomycota_fam_Incertae_sedis	g__Basidiomycota_gen_Incertae_sedis	NA	ectomicorriza	micorriza
ASV1921	CGCATCTTGCGCTTCTTGGTATTCCGAGAAGCATGCCTGTTTGAGTGTCATTAAATTCTCAATCTTTATTGGCTCTGAACAATAAAGTTTGGATAATTGAAAGTTGCTGAATTTTCTTCAGCTCTTTTTGAATACATTAGCAAAATCATAGCTGGATTATCAATGGTATAATAATTATCTATACTATTGAAGATCATTGCATATTATGTTTTGCTTCTAATTGTCTTTTAGGACATTCAATGACTTTGACCTCAAATCAGGTAGGATTACCCGCTGAACTTAA	k__Fungi	p__Basidiomycota	c__Agaricomycetes	o__Agaricales	f__Entolomataceae	g__Entoloma	NA	ectomicorriza	micorriza
ASV1923	CGCACCTTGCGCTCCTTGGTATTCCGAGGAGCATGCCTGTTTGAGTGTCATCGAATTCTCAACCATGTCTTGCGAGAGTTTCATGGCTTGGAATTTGGAGGTTGCTGGCTTCGTTCAGCTCTTCTGAAATGCATTTAGTGATGGGACCAGCCCGGGTCTGCCCTGACGTGATAATGATCGTCGTGGGGGATGGGGCCGGCACTATCGAACCGATGGAAGCTTTTCTAAGCTAGTTACTAGTCGGTCTACGGGCTGGCGAACGCAGCGACGAAGGCTTGCATGCACGACGACGATGATTTGACCTCAAATCAGGTAGGACTACCCGCTGAACTTAA	k__Fungi	p__Basidiomycota	c__Agaricomycetes	o__Boletales	NA	NA	NA	ectomicorriza	micorriza
ASV1924	CGCAAATTGCACTCCCTGGCATTCCGGGGAGTATGCCTGTTTGAGGGTCAGTCTAAGTAAAATCGAGGTGTCGTTTCGGTGACATTTCGGAATTGGGTTGTCTTAACCTTAGGTTAAGAGGCCTGAAATTGACGTTTTTCGCGCATCCTGAACGTGTGTAATTCGTTTATCCGTTTGCGATGCCGATCTCTATTAGGTGTGGTCACGTCGCGTGGTCTCACACCTATAACTCTTCATATTTTGACCTCAAATCAGGTAGGAGTACCCGCTGAACTTAA	k__Fungi	p__Glomeromycota	c__Glomeromycetes	o__Glomerales	f__Glomerales_fam_Incertae_sedis	g__Glomerales_gen_Incertae_sedis	NA	endomicorriza	micorriza
ASV1945	CGCAAATTGCACTTCCTTGGGATTCCGGGAAGTATGCCTGTTTGAGGGTCAGTTTAAATAAATCGATGTGTTGCCTCGGTGACATTTTTCGGAGTTGGGTTGTCTTAACCTTTTAGGTTAAGAGGCCTGAAATTGATGTTTTTTCGCGTATCCTGAACGTGTGTAATTCATTTATCCGTTTTCGATGCAATCTCTATTAGGTATGGTCATATCGTGTAGTCTCGTACCTATATTTCTTCATATTTTGACCTCAAATCAGGTAGGAGTACCCGCTGAACTTAA	k__Fungi	p__Glomeromycota	c__Glomeromycetes	o__Glomerales	f__Glomerales_fam_Incertae_sedis	g__Glomerales_gen_Incertae_sedis	NA	endomicorriza	micorriza
ASV1954	CGCATCTTGCGCTTCTTGGTATTCCGAGAAGCATGCCTGTTTGAGTGTCATTAAATTCTCAATCTTTATTGGCTCTGAACAATAAAGTTTGGATAATTGAAAGTTGCTGAATTTTCTTCAGCTCTTTTTGAATACATTAGCAAAATCATAGCTGGATTATCAATGGTATAATAATTATCTATACTATTGAAGATCATTGCATAATATGTTTTGCTTCTAATTGTCTTTTAGGACATTCAATGACTTTGACCTCAAATCAGGTAGGATTACCCGCTGAACTTAA	k__Fungi	p__Basidiomycota	c__Agaricomycetes	o__Agaricales	f__Entolomataceae	g__Entoloma	NA	ectomicorriza	micorriza
ASV2032	CGCAAATTGCACTTCCTGGTATTCCGGGGAGTATGCCTGTTTGAGGGTCGGCTTACATCAAACTCGATGTATCGTTTTTTTTTTGCGATACCTCGGAATTGGGTCATCTTTACCTTGGGTATAAGGGACCTGAAATTGATCATTTCTTGCGCATCTTTAGACGTTGTTAATGAATTGTCTGACGTGCCAAATTTTTATTAGGTTACGACCATCTCATGTGGTCTCGTACCTATATAAGTTAATCGATTTTCGACCTCAAATCAGGTAAGAGTACCCGCTGAACTTAA	k__Fungi	p__Glomeromycota	c__Glomeromycetes	o__Glomerales	f__Glomerales_fam_Incertae_sedis	g__Glomerales_gen_Incertae_sedis	NA	endomicorriza	micorriza
ASV2035	CGCACCTTGCGCTCCTTGGTATTCCGAGGAGCATGCCTGTTTGAGTGTCTTGAAGTCATCAACCCCTCCCGTTTTTTTTTAGGCGGGGGAAGGTTGGAGCTGGGGCCGTGCAGCCGCGAGGCAGCTCCCCCTAAATGAATCGGTTGGGCCTCCGGGTCAAACTCGAAGCGGGCGTTGTACCATCCTCGCTCTCTCGTCGAGTTTTGCGGCCCGGCAAGCTGAGCCCCTCCCCGACCGGCCTCTGGAGTGGCGGTCAACCCTTTGAAATCTGACCTCAAATCAGGTAGGACTACCCGCTGAACTTAA	k__Fungi	p__Basidiomycota	c__Agaricomycetes	o__Trechisporales	f__Trechisporales_fam_Incertae_sedis	g__Trechisporales_gen_Incertae_sedis	NA	ectomicorriza	micorriza
ASV2073	CGCACCTTGCGCTCCTTGGTATTCCGAGGAGCATGCCTGTTTGAGTGTCATTAAATTATCAGCCTTTATATCCTTTTTAAAGGTTGGATGTGAGGGTTTATGCTGGCTTCAAAAGAAGTTTGCTCCCTTTAAATGAATTAGCTGGTGCCCTTGTGGATCTGTTCTATTGGTGTGATAATTATCTATGCCATTAGACATCTACAATTAATAGGGGTTTATACTGCTTCTAACAGTCTATTTAATTAGACAATTAATGACTATTTGACCTCAAATCAGGTAGGACTACCCGCTGAACTTAA	k__Fungi	p__Basidiomycota	c__Agaricomycetes	o__Agaricales	f__Hymenogastraceae	g__Gymnopilus	s__picreus	ectomicorriza	micorriza
ASV2076	CGCAAATTGCACTCTCTGGTATTCCGGAGAGTATGCCTGTTTGAGGGTCAGTATAATAAAAATCGGTAGCGTTGCCATTTTTGGTAACGCTTCGGAGTTTGGGGTTATCTTAACTTTTTTTTTAGGTTAAGAGGCTTAAAATTGATCTTTTTGCGCATTTTTTAGACGTATATAATAAGTTCTATTCGTCTTTATTATGCCAAATTTTTAGTAGACGTGATCGTATTTTACATGATTATGTCTATAGATAGTTTCATGATTTGACCTCAAATCAGGTAGGAATACCCGCTGAACTTAA	k__Fungi	p__Glomeromycota	c__Glomeromycetes	o__Glomerales	f__Glomeraceae	g__Rhizophagus	NA	endomicorriza	micorriza
ASV2088	CGCACCTTGCGCTCCTTGGTATTCCGAGGAGCATGCCTGTTTGAGTGTCTTGAAGTCATCAACCCCTCCCGTTTTTTTAGGCGGGGGAAGGTTGGAGCTGGGGCCGTGCAGCCGCGAGGCAGCTCCCCCTAAATGAATCGGTTGGGCCTCCGGGTCAAACTCGAAGCGGGCGTTGTACCATCCTCGCTCTCCGTCGAGTTTTGTGGCCTGGCAAGCTGAGCCCCTCCCCGACCGGCCTCTGGAGTGGCGGTCAACCCTTTGAAATCTGACCTCAAATCAGGTAGGACTACCCGCTGAACTTAA	k__Fungi	p__Basidiomycota	c__Agaricomycetes	o__Trechisporales	f__Trechisporales_fam_Incertae_sedis	g__Trechisporales_gen_Incertae_sedis	NA	ectomicorriza	micorriza
ASV2155	CGCACCTTGCGCTCCTTGGTATTCCGAGGAGCATGCCTGTTTGAGTGTCTTGAAAGCCATCAGCCCCCTCCTGTTTTCTGCGGTGAGGAAGGTTGGACCTGGGGGTCTGCTGCGTCCACCGTGTGGACGCTCCCCTCAAATGAGTCGGTTGGGCCTGTGGGTCGGACTCGATTGGGCGTTGTACCGTCCTCGCTCTTGTCGAGATGTTCCCCGCTGTGAGCCCTCCCCGTGACCTGCCTTGGGAGTGGCGGTCAAATTTTTCTGACATCTGACCTCAAATCAGGTAGGACTACCCGCTGAACTTAA	k__Fungi	p__Basidiomycota	c__Agaricomycetes	o__Trechisporales	f__Hydnodontaceae	g__Trechispora	NA	ectomicorriza	micorriza
ASV2168	CGCAAATTGCACTCCCTGGCACTCCGGGGAGTATGCCTGTTTGAGGGTCAATTTAAATAAAATCGATGTGTCGCTTTTGTGGCATTTCGGAATTGGGTTATCTTAACCTTTCAGGTTAAGAGACCTGAAATTGAGATTTTTTGTGCATCCTGGACGTGTATAATTCGCTTATACGTTTTCGGGTGTCAATTTTTTATTAGGTATGGACACTTTGTATGATCTCGTACCTATAATTTCTCATAATTTGACCTCAAATCAGGTAGGAATACCCGCTGAACTTAA	k__Fungi	p__Glomeromycota	c__Glomeromycetes	o__Glomerales	f__Glomeraceae	g__Rhizophagus	NA	endomicorriza	micorriza
ASV2205	CGCACCTTGCGCCCCTTGGTATTCCGAGGGGCACACCCGTTTGAGTGTCGTGAACACCCTCAACCTTCTTGGTTTCTTGACCAGGAAGGCTTGGACTTTGGAGGTTTTTCTTGCTGGCTTGTATTTAGTCAGCTCCTCCTAAATGAATTAGTGGGATTTGCTTTGCTGATCCTTGACGTGATAAGTATGTTTCTACGTCTTGGTCTTCACAATGTCACCTGCTTCAAACCGTCTTTAAACAAAAGACAATGTTCAAGTCACCTCGTGAGTCGTGGCTTGACCTCACCAACCTTGACCTCAAATCGGGTGAGACTACCCGCTGAACTTAA	k__Fungi	p__Basidiomycota	c__Agaricomycetes	o__Russulales	f__Russulaceae	g__Russula	s__puiggarii	ectomicorriza	micorriza
ASV2214	CGCAAATTGCACTCTCTGGTATTCCTGAGAGTATGCCTGTTTGAGGGTTGGTTTAAATAACAATCGATGTGTTGCTTTTGTGACATTTCGGAATTGGGTCATCTTAATTCCTATGTTTTAAGAGACCTAAAATTGACGTTTTCGCGCATCTCGACGTGTATAATTTTTTTATCCCGTCATTGGATGCCGGATATTATTAGGTGTGATCATGTTAAGTGGTTTCATGCCTATAGGAATCTTGATTTCAACCTCAAATCAGGTAGGGATACCCGCTGAACTTAA	k__Fungi	p__Glomeromycota	c__Glomeromycetes	o__Glomerales	f__Glomeraceae	g__Glomeraceae_gen_Incertae_sedis	NA	endomicorriza	micorriza
ASV2227	CGCACCTTGCGCTCCTTGGTATTCCGAGGAGCATGCCTGTTTGAGTGTCATGAAATTCTCAACCTTTCTGGCTTTGGCTGGTCAGGCTTGGATTGTGGGAGCTGCTGGTTTTTCGAATCAGCTCTTCTGAAAAGCATTAGCAGGGAATCATTGCCGGATTGTCTTTGGTATGATAATCATCTATACCACTGACTTTTTAAAGGTCCCGCTTCTAACCGTCCGTCTGTGTGGGACAATGATATGACAACTTTGACCTCAAATCAGGTAGGACTACCCGCTGAACTTAA	k__Fungi	p__Basidiomycota	c__Agaricomycetes	o__Agaricales	f__Entolomataceae	g__Entoloma	NA	ectomicorriza	micorriza
ASV2238	CGCAAATTGCACTTCCTTGGGATTCCGGGAAGTATGCCTGTTTGAGGGTCAGTTTAAATAAATCGATGTGTTGCCTCGGTGACATTTTTCGGAGTTGGGTTGTCTTACCCTTTTAGGTTAAGAGGCCTGAAATTGATGTTTTTTCGCGTATCCTGAACGTGTGTAATTCATTTATCCGTTTTCGATGCAATCTCTATTAGGTATGGTCATATCGTGTAGTCTCGTACCTATATTTCTTCATATTTTGACCTCAAATCAGGTAGGAGTACCCGCTGAACTTAA	k__Fungi	p__Glomeromycota	c__Glomeromycetes	o__Glomerales	f__Glomerales_fam_Incertae_sedis	g__Glomerales_gen_Incertae_sedis	NA	endomicorriza	micorriza
ASV2363	CGCACCTTGCGCCCTTTGGCTATTCCGAAGGGCATGCCTGTTTGAGTATCGTGAACACCTCAACTCTCATGGTTTACCATGATGAGATTGGACTCTGGAGGTTTTGCTGGCCCTCGGTCGGCTCCTCTCAAATTGATTAGCTTACCAGTATATGGTGGCGCCACAGGTGTGATAACTATCTGCTCTTGTGGTCGTACGCCAGATAACCTCCAATGCTGGAGGTTTGCTGGGGCTCATAAATGTCTCTCTTTGTGAAGACAGCTTTTGAATGTTTGATCTCAAATCAGGTAGGACTACCCGCTGAACTTAA	k__Fungi	p__Basidiomycota	c__Agaricomycetes	o__Thelephorales	f__Thelephoraceae	g__Tomentella	NA	ectomicorriza	micorriza
ASV2383	CGCAAATTGCACTCTCTGGTATTCCAGGGAGTATGCCTGTTTGAGGGTCAGTTTAAATAAAATCGTTGTCGCTTTTTGTGACATTCGGAATTGGGTTGTCTTAACCTTTAGGTTGAGAAATCTGAAATTGATATTTTTGTGCATCCTAGACGTGTATAAATTCGTTTATCCGTTTATGGTGTTAATTTTTTATTAGGTATAATCACGTTGTATGATATTATACCTATAATTCTTCATATTTTGACCTCAAATCAGGTAGGATTACCCGCTGAACTTAA	k__Fungi	p__Glomeromycota	c__Glomeromycetes	o__Glomerales	f__Glomeraceae	g__Glomeraceae_gen_Incertae_sedis	NA	endomicorriza	micorriza
ASV2387	CGCAAATTGCACTCTCTGGCATTCCGGAGAGTATGCCTGTTTGAGGGTCAGTATAATCAAAAATCGGGGCGATGCTTTTGGGTGACGCACCGGAGTTTGGGTCATCTTAACTCTCTTTTTTTTAAGAGGCCTAAAATTAACATTTTTTTTTGCTCACTGAGACGTACATAATTTTTTTATTCGTCTACCATGGTGGCAAAAATTTTATTAGATCGTGAATCACGTAGAGTGGTCTCGCGTCTATAATCATCATGATTTGACCTCAAATCAGGTAAGAATACCCGCTGAACTTAA	k__Fungi	p__Glomeromycota	c__Glomeromycetes	o__Glomerales	f__Glomeraceae	g__Rhizophagus	s__clarus	endomicorriza	micorriza
ASV2405	CGCATCTTGCGCTTCTTGGTATTCCGAGGAGCATGCCTGTTTGAGTATCATAAAAATTTCAACCTGTCAATTCTTTGATAAGGCTTGGAATCTGGAAGTTGCAGACTCTGTTGTGGTCAGCTCTTCTTAAATAAATTAGCGATGATCATTGCTAGATCAGTTTTGATATGATAGCTATCTATATCATTTCTGAAAAGAAAGATTTCGCTTCAAATCGTCTAATTATAAAATGACTAAAATACATTGCACAATTTGTTCTCAAATCAGGTAGGACTACCCGCTGAACTTAA	k__Fungi	p__Basidiomycota	c__Agaricomycetes	o__Agaricales	f__Entolomataceae	g__Nolanea	NA	ectomicorriza	micorriza
ASV2411	CGCATATTGCGCTCTCTGGCATTCCGGAGAGCATGCTTGTTTGAGTATCAGTAAACACCTCAAACCAATTTTTTTTTCTTGACTTGTTTTAAGGAAAAGAAGGAAGGTTTGGATTTGAGTGAGCCTAACAGATTAAAGATTTCTTTTTTTTGGCAGGTCACTTGAAATTCAGGTGCAGCTAAACATTCTTCTGAGCTAAAAGCATATTTATTTAGTCCTTGCTCTTTATTTCAAGTGCTGGATTATTACTTTGCTACAGCTTATATAAAGGTTGAATTGTTTAAATGCTGACTGATGCAGGAATTTGTCAGTTTTTTATTAAACTGTGAATCTCGATCTCAAATCAAGTAAGACTACCCGCTGAACTTAA	k__Fungi	p__Mortierellomycota	c__Mortierellomycetes	o__Mortierellales	f__Mortierellaceae	g__Mortierellaceae_gen_Incertae_sedis	NA	ectomicorriza	micorriza
ASV2435	CGCAAATTGCACTTCCTGGCATTCCGGGGAGTATGCCTGTTTGAGGGTCAGTTTAAATAAAATCGATGTGTCGCTTTGTGGCATTTCGGAATTGGGTTGTCTTAACCTTCAGGTTAAGAGACCTGAAATTGAGATTTTTTTGCGCATCCTAGACGTGTATAATTCTTTTAACCGTTTTTTCGGGTGTCAATTTTTTTATTAGGTATGGTCATCTTGTATGGACTCGTGCCTATAATTTCTCATAATTTGACCTCAAATCAGGTAGGAACACCCGCTGAACTTAA	k__Fungi	p__Glomeromycota	c__Glomeromycetes	o__Glomerales	f__Glomeraceae	g__Rhizophagus	NA	endomicorriza	micorriza
ASV2478	CGCATATTGCACCCATTGGTATTCCGATGGGTATGCCTGTTTGAGTGTCATGAAGACCTCACTCCAACCGCTTTTTTTTTCGGCGGGGTGGAGTGGACTTGAGCCTGCATGTGGCTGGCTCGAAATAAATGGTGGCGAAGGCCTGCCGAGCTTAACGTCGTATTACGCTTTCGCTAGGCTAGGCAGGGTCCAGAACCCTCATAAACACTCTCCTTATATCTTGGCCTCAAATCAGGTAGGAGTACCCGCTGAACTTAA	k__Fungi	p__Entorrhizomycota	c__Entorrhizomycota_cls_Incertae_sedis	o__Entorrhizomycota_ord_Incertae_sedis	f__Entorrhizomycota_fam_Incertae_sedis	g__Entorrhizomycota_gen_Incertae_sedis	NA	micorriza_1	micorriza
ASV2495	TCATCGAATCTTTGAACGCACATTGCGCCTCCCGTAACAAGGAGGCATGCCTGTCTGAGCGTCATTTGAATCAATAAACCTTTTCTGGTTTGTATTGGGCCTCGCCGTCGGCGTTGTCTGAAAATGATCGGTCTTTTTGAGCGGACGAGTTCCATTAGGACAGACCGTTCTTATGACCTTAAATCTCTGACTTTGACCTCAGATCAGGTAGGATTACCGCCTGAACTTAAGCATATCAATAAGCG	k__Fungi	p__Ascomycota	c__Archaeorhizomycetes	o__Archaeorhizomycetales	NA	NA	NA	micorriza_1	micorriza
ASV2497	CGCAAATTGCACTTCCTGGTATTCCGGGAAGTATGCCTGTTTGAGGGTCGGTTTACATCAAACTCGATGTATCGTTTGTGGTACTTCGGAATTGGGTCATCTTTACCTTCCTGGTGCAAGGGACCTAAAATTGATTATTTTTTGCGCGTTTAGACGTTGTTAATGAATTGTCTGATACGTGCCAAAAAATTTTATTAGGTTATGATCATCTTACGTGGTCTCGTACCTATAAGTTTTTTCGATTTTCGACCTCAGATCAGGTAGGAGTACCCGCTGAACTTAA	k__Fungi	p__Glomeromycota	c__Glomeromycetes	o__Glomerales	f__Glomerales_fam_Incertae_sedis	g__Glomerales_gen_Incertae_sedis	NA	endomicorriza	micorriza
ASV2501	CGCACCTTGCGCTCCTTGGTATTCCGAGGAGCATGCCTGTTTGAGTGTCATTAAATTCTCAACCTCACCGGTTTTCTGAACCGTTCTCCGAGGCTTGGATGTGGGGGTCTGTGCAGGTCGCCTCAGCGCGGTCTGCTCCCCTGAAATGCATTAGCGAGATTCATTCTGGACCTCCGTCTATCGGTGTGATAATTATCTACGTCGTTGACTTGGTTCGGACTCGCTTCTAACCGTCCGCGAGGACAACATACTTGACAATTTGACCTCAAATCAGGTAGGACTACCCGCTGAACTTAA	k__Fungi	p__Basidiomycota	c__Agaricomycetes	o__Agaricales	f__Psathyrellaceae	g__Coprinellus	s__magnoliae	ectomicorriza	micorriza
ASV2532	CGCAAATTGCACTCTCTGGTACTCCGGGGAGTATGCCTGTTTGAGGGTCAGTTTAAGTAAATCGGTATGTTGCTTTTTGTGACATTTCGGAATTGGATTATCTTAATCTTCTAGGTTAAGAAATCTGAAATTTTTATGCGCATCCTAGACGTGTATAATTTTACTTATCCGTTTCGGGTGTCAGTCTTTATTAGGTATGGTCATGGTGTATGGTCTCATTACCTATAATTTTTCATATTTGACCTCAAATCAGGTAAGAATACCCGCTGAACTTAA	k__Fungi	p__Glomeromycota	c__Glomeromycetes	o__Glomerales	f__Glomeraceae	NA	NA	endomicorriza	micorriza
ASV2557	CGCAAATTGCACTCCCTGGCACTCCGGGGAGTATGCCTGTTTGAGGGTCAGTTTAAATAAAATCGATGTGTCGCTTTTGTGACATTTCGGAATTGGGTTATCTTGACCTTTCCAGGTTAAGAGACCTGAAATTGAGGTTTTTTGCGCATCTTAGACGTGTATAATTCGCTTATACGTTTTCGGGTGTCTACTTTTTATTAGGTATGGACACTTTGTATGATCTCGTGCCTATAATTTTTCATAGTTTGACCTCAAATCAGGTAGGAATACCCGCTGAACTTAA	k__Fungi	p__Glomeromycota	c__Glomeromycetes	o__Glomerales	f__Glomeraceae	g__Rhizophagus	NA	endomicorriza	micorriza
ASV2571	CGCAAATTGCACTCCCTGGTATTCCGGGGAGTATGCCTGTTTGAGGGTCGGTTTACAACGAACTCGATGTATCGTTTTTTTTTGCGGTACCTCGGAATTGGGTCTGCTTCGCCCTTGGGTGGAAGGGACCTGAAATTGATCATTCTTTGCGCATCTTTGGACGTTATTAATGAATTGTCTGAATGCCAAAATTTTTTATTAGGTTACGATCATCTTATGTGGTCTCGTACCTATAACTTCGAATTTCGACCTCAAATCAGGTAGGAGTACCCGCTGAACTTAA	k__Fungi	p__Glomeromycota	c__Glomeromycetes	o__Glomerales	f__Glomerales_fam_Incertae_sedis	g__Glomerales_gen_Incertae_sedis	NA	endomicorriza	micorriza
ASV2586	CGCACCTTGCGCTCCTTGGTATTCCGAGGAGCATGCCTGTTTGAGTGTCTTGAAGTCATCAACCCCTCCCGTTTTGTGCGGAGAGGACGGTTGGATCTGGGGGCTTACTGCCGCTGCGAAGCGGCTCCCCCCAAATGCGTCGGTTGGGCCTTGCGGGTCGAACTCGGTCGGGCGTTGTACCATCCTCGCTCTTGTCCGGGACGTTCCCCTTTGTAGAGCCCTTCCCAGACCACCTGCGGAGCGGCGGTCAAGTTGAACTTTCTTGAAATCTGACCTCAAATCAGGCAGGACTACCCGCTGAACTTAA	k__Fungi	p__Basidiomycota	c__Agaricomycetes	o__Trechisporales	f__Hydnodontaceae	g__Trechispora	NA	ectomicorriza	micorriza
ASV2589	CGCATCTTGCGCTCCTTGGTATTCCGAGGAGCATGCCTGTTTGAGTATCATAAAAATTTCAACCTAATAATTCTTTCTTTTGAAAGGCTTAATAAGGATTGGAATCTGGAAGTTGCAGGCTCTGTTTTGGTCAGCTCTTCTTAAATGCATTAGTGACGATCATTGCTGGATCAGTTCTGATATGATAACTATCTATATCATTGCTGAAATAGTGTTTTAGATCTCGCTTCAAATTGTCCAATTATTGTACAATTTGTTCTCAAATCAGGTAGGACTACCCGCTGAACTTAA	k__Fungi	p__Basidiomycota	c__Agaricomycetes	o__Agaricales	f__Entolomataceae	g__Nolanea	NA	ectomicorriza	micorriza
ASV2618	CGCAAATTGCACTCCTTGGTATTCCGAGGAGTACACATGCTTGAGGGTCAGTTAAAAAAAATATCGTACGTCTTCGATGTTGCGGATTTGGGTATTCCGGTCTTATAATCGGTTACCTAAAATTAAGATAAACATGTAATGTGAAGCGTACTAATTATTAGTCGCTAATCATTTATTATTAATATACTTATTACATTACGACTAAGTCTTTAGTTGGTGGTGTATAAATTATGAGAATGACCTCAAGTCATGTGAGAGTACCCGCTGAACTTAA	k__Fungi	p__Glomeromycota	c__Glomeromycetes	o__Gigasporales	f__Gigasporaceae	g__Gigaspora	NA	endomicorriza	micorriza
ASV2639	CGCATCTTGCGCCCCTTGGTATTCCGAGGGGCACGCCTGTTCGAGTGTCATTAAATTCTCAAACCTTAAGTTGGTTTTGCTGACTTCAAGGCTTTGGATGTGGGAGTTGCTGGACTTTCAATAGTTCAGCTCTTCTTAAATGCATTAGCGGGTCTACTGGTCCCCTTTCATTTGGTGTGATAATTATCTATGCCTTTGAAATGACCTTTTGTAGCTGCTCTCTAATTGTCCGCTAGGACAACTCATCAAGATTTGACCTCGAATCAGGTGGGACTACCCGCTGAACTTAA	k__Fungi	p__Basidiomycota	c__Agaricomycetes	o__Agaricales	f__Tricholomataceae	g__Leucoinocybe	NA	ectomicorriza	micorriza
ASV2657	CGCAAATTGCACTTCCTGGTATTCCGGGGAGTATGCCTGTTTGAGGGTCGGTTTACATCAAACTCGATGTATCGTTTTTTTTTTTGCGGTACCTCGGAATTGGGTCATCTTTACCTTTCGGTATAAGGGACCTGAAATTGATCATTTCTTGCGCATCTTTAGACGTTGTTAATGAATTGTCTGACGTGCCAAATTTTTATTAGGTTACGACCATCTCATGTGGTCTCGTACCTATATAAGTTAATCAATTTTCGACCTCAAATCAGGTAAGAGTACCCGCTGAACTTAA	k__Fungi	p__Glomeromycota	c__Glomeromycetes	o__Glomerales	f__Glomerales_fam_Incertae_sedis	g__Glomerales_gen_Incertae_sedis	NA	endomicorriza	micorriza
ASV2658	CGCAAATTGCACTCCCTGGTATTCCGGGGAGTATGCCTGTTTGAGGGTCGGTTTACAACGAACTCGATGTATCGTTTTTTGCGATACCTCGGAATTGGGTCTACTTCGCCCTTGGGTGTAAGGGACCTGAAATTGATCATTCTTTGCGCATCTTAGACGTTTATTAATGAATTGTCTGAATGCCAAAATTTTTATTAGGTTACGATCATCTTATGTGGTCTCGTACCTATAACTTCGAATTTCGACCTCAAATCAGGTAGGAGTACCCGCTGAACTTAA	k__Fungi	p__Glomeromycota	c__Glomeromycetes	o__Glomerales	f__Glomerales_fam_Incertae_sedis	g__Glomerales_gen_Incertae_sedis	NA	endomicorriza	micorriza
ASV2687	CCCACCTTGCGCTCCTCGGTATTCCGAGGAGCATGCCTGTTTGAGTGTCATCGAAATCTTGAACCGAGGCCCTTCGACCCCGTTCGAAGCTCAGTCTCGGAGTGGTGGGGGTCTGTCGGCGGCGACGTCGGCTCCCCTCAAAGGCATTAGCTGTGGGCGCCAGCCCTGCATGGCATGGCCTCCTCAACGTTGTAATGATTGTCGTGGGCTGGAAGCGTGTGGATCGGCATTCCCATGCTTCGCAAAGCTTCATGGGGACGACCCGCGAGCCTCGAAGCTTGACCTCAAATCAGGTAGGACTACCCACTGAACTTAA	k__Fungi	p__Basidiomycota	c__Agaricomycetes	o__Boletales	f__Sclerodermataceae	g__Scleroderma	s__anomalosporum	ectomicorriza	micorriza
ASV2690	CGCACCTTGCGCTCCTTGGTATTCCGAGGAGCATGCCTGTTTGAGTGTCATGAAATTCTCAACCTTCCTAGTTGTCATGACTAGTTAGGCTTGGATCTTGGAAGCTTGCTGGCTCAATCCGAATCAGCTCTTCTTAAATATATTAGCAAAGACTGTTGCTGACAATCATTGGTATGATAATTATCTATATCATTGATAGCCAGTTCTCTTCGCGGAGAGGTCTTGCTTCTAATCGTCTCATAGACAAATTCATAACTTTGACCTCAAATCAGGTAGGACTACCCGCTGAACTTAA	k__Fungi	p__Basidiomycota	c__Agaricomycetes	o__Agaricales	f__Entolomataceae	g__Entoloma	NA	ectomicorriza	micorriza
ASV2719	CGCAAATTGCACTCCCTGGCACTCCGGGGAGTATGCCTGTTTGAGGGTCAATTTAAATAAAATCGATGTGTCGCTTTTGTGGCATTTCGGAATTGGGTTATCTTAACCTTTCAGGTTAAGAGACCTGAAATTGAGATTTTTTGTGCATCCTGAACGTGTATAATTCGCTTATACGTTTTCGGGTGTCAATTTTTTATTAGGTATGGACACTTTGTATGATCTCGTACCTATAATTTCTCATAATTTGACCTCAAATCAGGTAGGAATACCCGCTGAACTTAA	k__Fungi	p__Glomeromycota	c__Glomeromycetes	o__Glomerales	f__Glomeraceae	g__Rhizophagus	NA	endomicorriza	micorriza
ASV2724	CGCAACTTGCGCCCCTTGGCATTCCGAGGGGCACGCCTGTTTGAGTGTCGTGAATTTCTCCACCCCTTTCGCTTTGTTTGCGGCTGGGGTTGGGATTTTGGGGGTCTTGCGGGCTTTAAAGTCTGCTCCTCTTGAATGCATTAGCGAGGCTTTCGAAAACGGCCTTTGGTGTGATAGTTATCTACGCCGCCGTGTCGCTTTTTTCGGCTCGTCCTTCGGGGCGGTGCATCGCTTACAGCCGTCTTCGGACAAAAGATCACAACAGACTTGACCTCAGATCAGGCGGGACTACCCGCTGAACTTAA	k__Fungi	p__Basidiomycota	c__Agaricomycetes	o__Russulales	f__Russulales_fam_Incertae_sedis	g__Russulales_gen_Incertae_sedis	NA	ectomicorriza	micorriza
ASV2738	CGCAAATTGCACTCTCTGGCATTCCGGGGAGTATGCCTGTTTGAGGGTCAGTATAACAAAAAAAAAATCGGTATGTTGCTTTTTTTGTGACTTTCCGGATTTTGGGTTATCTTAAAATTTAAGAGGCTTGAAATTGATCTCTTGCGCATTATTTTTAGATGTACATAAATTCTTTTATTCGTCTTATAATGCCAAAATTTGTTAGATGCGATCATACTGTGTGGTTCGTACCTAAAATTTTTCATAATTTGACCTCAAATCAGGTAGGAATACCCGCTGAACTTAA	k__Fungi	p__Glomeromycota	c__Glomeromycetes	o__Glomerales	f__Glomeraceae	NA	NA	endomicorriza	micorriza
ASV2739	CGCAAATTGCACTCTCTGGAATTCCGGGGAGTATGCCTGTTTGAGGGTCAGTTTAAATAAAATCGATGTGTCGCTTTTGTGGCATTTCGGAATTGGGTTATCTTAACCTTTCAGGTTAAGAGACCTGAAATTGAGATTTTTTGTGCATCCTGGACGTGTATAATTCGCTTATACGTTTTCGGGTGTCTGTTTTTTATTAGGTATTGGACACTTTGTATGATCTCGTACCTATAATTTCTCATAATTTGACCTCAAATCAGGTAGGAATACCCGCTGAACTTAA	k__Fungi	p__Glomeromycota	c__Glomeromycetes	o__Glomerales	f__Glomeraceae	g__Rhizophagus	NA	endomicorriza	micorriza
ASV2747	CGCAAATTGCACTCTCTGGCATTCCGGGGAGTATGCCTGTTTGAGGGTCAGTTTAAATAAAATTGATGTGTCGCTTTTGTGGCATTTCGGAATTGGGTTATCTTAACCTTTCAGGTTAAGAGACCTGAAATTGAGATTTTCTGTGCATCCTGGACGTGTATAATTCGCTTATACGTTTTCGGGTGTCAATTTTTTATTAGGTATGGACACTTTATATGATCTCGTACCTATAATTTCTCATAATTTGACCTCAAATCAGGTAGGAATACCCGCTGAACTTAA	k__Fungi	p__Glomeromycota	c__Glomeromycetes	o__Glomerales	f__Glomeraceae	g__Rhizophagus	NA	endomicorriza	micorriza
ASV2769	CGCACCTTGCGCTCCTTGGTATTCTGAGGAGCATGCCTGTTTGAGTATCATGAAATTTTCAACCGATCAATTGTTTTTTTTTGAAAGGCTTGATAAGGCTTGGAATCTGGAAGTTGCAGGCTCTGTTTTGGTCAGCTCTTCTTAAATGCATTAGTGACGATCACTGCTGGATCAGTTTTGATATGATAACTATCTATATCATTGCTGAAATAGTGCTCTTTATAAAGAAAGAAAGATCTCGCTTCAAATTGTCTAATGATAAATGACAAAATACATTGTACAATTTGTTCTCAAATCAGGTAGGACTACCCGCTGAACTTAA	k__Fungi	p__Basidiomycota	c__Agaricomycetes	o__Agaricales	f__Entolomataceae	g__Nolanea	NA	ectomicorriza	micorriza
ASV2801	CGCACCTTGCGCTCCTTGGTATTCCGAGGAGCATGCCTGTTTGAGTGTCATGAAATCTTCAACCTGCAGGCTTTTACCGGCTTGTTAGGCTTGGACTTGGAGGCTTGTCGGCGATCCTTTTGTCGGCTCCTCTCAAAAGCATTAGCTTGATTCCTTGCGGATCGGCTGTCGGTGTGATAATTGTCTACGCCGCAACCGTGAAGCGTTTGGCGAGCTTACAACCGTCTTGTTAAGAGACAATGACATGACATCTGACCTCAAATCAGGTAGGACTACCCGCTGAACTTAA	k__Fungi	p__Basidiomycota	c__Agaricomycetes	o__Polyporales	f__Ganodermataceae	g__Amauroderma	NA	ectomicorriza	micorriza
ASV2805	CGCATATTGCGCTCTCTGGTATTCCGGAGAGCATGCTTGTTTGAGTATCAGTAAGCCCTCTCAAAAGTCAGACTGCTTTGTTTGGTCTGATCCTTTTGGATTTGAGCTATCCCAACTGAATGTGTGAAATGCACGGCAGGCGGGTGGCTTGAAATGCAGGTGCAGCTGGACTTTACATCTAAGCTATAGGCATATTTATTTAGTCCTTTATTTATGAAAGGGTTATTTTTTTTTTTTGCTGCAGCTACTTTATGGATGTGAAGCTCTGTTAAGCTGACTGATGCAGGAAATCTGAACAGTTCATTGTTCTTCAATTCCCGATCTCAAATCAAGTAAGACTACCCGCTGAACTTAA	k__Fungi	p__Mortierellomycota	c__Mortierellomycetes	o__Mortierellales	f__Mortierellales_fam_Incertae_sedis	g__Mortierellales_gen_Incertae_sedis	NA	ectomicorriza	micorriza
ASV2816	CGCACCTTGCGCCCTTTGGCTATTCCGAAGGGCATGCCTGTTTGAGTATCGTGAACACCTCAACTCTCATGGTTTACCATGATGAGATTGGACTCTGGAGGTTTTGCTGGCCCTCGGTCGGCTCCTCTCAAATGAATTAGCTTACCAGTTTATGGTAGCGCCACAGGTGTGATAACTATCTGCTCTTGTGGTCGTACACCAAATAACCTTCGACACTGGAGGTTTGCTGGGGCTCACAAATGTCTCTCCTCGTGAAGACAACCTTTGAACGTTTGATCTCAAATCAGGTAGGACTACCCGCTGAACTTAA	k__Fungi	p__Basidiomycota	c__Agaricomycetes	o__Thelephorales	f__Thelephoraceae	g__Tomentella	NA	ectomicorriza	micorriza
ASV2825	CCCACCTTGCGCTCCTCGGTATTCCGAGGAGCATGCCTGTTTGAGTGTCATCGAAATCTTGAACCGAGGCCCTTCAACCCCGTTCGAAGCTCAGTCTCGGAGTGGTGGGGGTCTGTCGGTGGCGACGTCGGCTCCCCTCAAAGGCATTAGCTGTGGGCGCCAGCCCTGCATGGCATGGCCTCCTCAATGTTGTAATGATTGTCGTGGGCTGGAAGCGCGTGGATCGGCGTTCCCATGCTTCGCAAAGCTTCGTGGGGACGACCCGCGAGCCTCGAAGCTTGACCTCACATCAGGTAGGACTACCCACTGAACTTAA	k__Fungi	p__Basidiomycota	c__Agaricomycetes	o__Boletales	f__Sclerodermataceae	g__Scleroderma	s__anomalosporum	ectomicorriza	micorriza
ASV2832	CGCAAATTGCACTTTCTGGTATTCCGGGAAGTATGCCTGTTTGAGGGTCGGTTTACATCAAACTCGATGTATCGTTTGTGGTACTTCGGAATTGGGTCATCTTTACCTTCGGGTACAAGGGACTTGAAATTGATTATTTTTTTGCGCGTTTAGACGTTGTTAATGAATTGTCTGATATGTGCCAAAAAATTTTATTAGGTTACGACCATCTTACGTGGTCTCGTACCTATAAGTTTTTCGATTTTCGACCTCAAATCAGGTAGGAGTACCCGCTGAACTTAA	k__Fungi	p__Glomeromycota	c__Glomeromycetes	o__Glomerales	f__Glomerales_fam_Incertae_sedis	g__Glomerales_gen_Incertae_sedis	NA	endomicorriza	micorriza
ASV2833	CGCACCTTGCGCTCCCTGGTATTCCGGGGAGCACGCCTGTTCGAGTGTCGTGAAGTAACTCTGGTTCGACCCTTTTCAAAGGGTCAAGCTAGGATTTGAACTCTGCTGTGGTTTGTCCGTAGTGGCAAATACAAGCTGGTTTTAAAAGCATTAGCTGGTCGTTGGGATAACTTGGTTCTACTCAGCGTGATAATTATCTAACGTTGAGGACAGTTCTCTTTTCAAGTGGGGCTGGCCAGGGGGTTTCTACAGACTGCTTCTAATTGTGTGTGTGTCTGCAATGGACATCATTTTCATATCTGACCTCGAATCAGGTGGGACTACCCGCTGAACTTAA	k__Fungi	p__Basidiomycota	c__Agaricomycetes	o__Cantharellales	f__Hydnaceae	NA	NA	ectomicorriza	micorriza
ASV2846	CGCAAATTGCACTCTCTGGCAATCCGGGGAGTATGCCTGTTTGAGGGTCAGCTTAAATGAAATCGTTATGTCGCTTTTGTGACTTTCGGAATTGGGTTATCTTGATCTTTTAAGCTAAGAAACCTGAAATTGATATTTTTGCGCATCCTAGACGTATATAATTTATTTTATCCGTTTTCGAAGCCGAACTCTATTAGGTATGGTCATGTCGTGTGGTCTCGTACCTATAATTCATCATATTTTGACCTCAAATCAGGTAAGATTACCCGCTGAACTTAA	k__Fungi	p__Glomeromycota	c__Glomeromycetes	o__Glomerales	f__Glomeraceae	g__Glomeraceae_gen_Incertae_sedis	NA	endomicorriza	micorriza
ASV2860	CGCACCTTGCGCTCCTTGGTATTCCGAGGAGCATGCCTGTTCGAGTGTCACCGAATTCTCAAGCCGAACCCTTTGATCCGTCGGAGGGTTGGTCTTGGACATGGGAGTCTGCGGGCGGAACCCCACCGTCGGCTCTCCTCAAAAGAATTAGCTGTGGGCGCGAGCCCTGCGCGGCACGGCCTCTTCGACGTCATAATGATCGTCGTGGGCTGGAAGTGCACGGATCGGCACGTCCCATGCTTCCCAACTTCTGCGAGCTCGTCCGTCATGCGGACGACCGCGCTCATGCAGGCTTGACCTCGAATCAGGTAGGACTACCCGCTGAACTTAA	k__Fungi	p__Basidiomycota	c__Agaricomycetes	o__Boletales	f__Sclerodermataceae	g__Scleroderma	NA	ectomicorriza	micorriza
ASV2874	CGCACCTTGCGCTCCTTGGTATTCCGAGGAGCATGCCTGTTTGAGTGTCTTGAAGTCATCAACCCCGACCGTTTCGTGCGGTCGGACGTTGGATATGGGGGCTCTGCTGCCGAGAGGCGGCTCCCCTCAAATGCATCGGTTGGGCCTGTGGGTCGAACTCGACTGGGCGTTGTACCATCCTCGCTCGACAGAGACGTTCCCCTTCCGTGCCCCTCCACGGCTTAGCCTTCTCAGAGTGGCGGCCAAACGTATTTGAAATCTGACCTCAAATCAGGTAGGACTACCCGCTGAACTTAA	k__Fungi	p__Basidiomycota	c__Agaricomycetes	o__Trechisporales	f__Hydnodontaceae	g__Trechispora	NA	ectomicorriza	micorriza
ASV2876	CGCATCTTGCGCTTCTTGGTACTCCGAGAAGCATGCCTGTTTGAGTGTCATAAATATTTCAATCTATATTAATTCTTTCTTCTGAAAGACTTGATGAGGCTTGGAATCTGGAAGTTGCAGGCTTTGTTTTGGTCAGCTCTTCTTAAATGCATTAGTGATGATCATCGCTAGATCAGTTTTGATATGATAGCTTATCTATATCATTGCTGAAATAGTTTTCTCTATAGAAAGAGGGTTCTCACTTCAAATTGTCTGATTATAAATGACAAACTACATTGTACAATTTGTCCTCAAATCAGGTAGGACTACCCGCTGAACTTAA	k__Fungi	p__Basidiomycota	c__Agaricomycetes	o__Agaricales	f__Entolomataceae	g__Nolanea	NA	ectomicorriza	micorriza
ASV2879	CGCACCTTGCGCTCCTTGGTATTCCGAGGAGCATGCCTGTTTGAGTGTCTTGAAGTCATCAACCCCTCCCGTTTCGTGCGGTGTGGTGCGTTGGATATGGGGGCCTGCGGTCGAGAGACCGCTCCCCTCAAATGCTTCGGTTGGGCCTGCGGGTCGAACTCGGTTGGGCGTTGTAACAACCTCGCTCTCTGCCGAGATGTTCCCCTGTCTTTCGTGCCCTTCCACGACCGCCTTGCGAGCGGCGGTCAAAACAACTTTGAAATCTGACCTCAAATCAGGTAGGACTACCCGCTGAACTTAA	k__Fungi	p__Basidiomycota	c__Agaricomycetes	o__Trechisporales	f__Hydnodontaceae	g__Trechispora	NA	ectomicorriza	micorriza
ASV2890	CGCACCTTGCGCTCCTTGGTATTCCGAGGAGCATGCCTGTTTGAGTGTCATCGAATTCTCGAACCGAACCCCTTCGACCCGTCGGAGCTCGGTTCGGACTATGGGAGTCTGCCGGCGGAAGCCCCTCCGTCGGCTCTCCTCAAAAGCATTAGCCGTGGGTGCTAGCCTTGCATGGCACGGCCTCTCCGACGTCATAACGATCGTCGTGGGCTGGAAGTGCACGGATCGGCGTCTCCCATGCTTCCCAACTCCTGCGGACGACCGCACCACCAAGGCTTGACCTCAAATCAGGTAGGACTACCCGCTGAACTTAA	k__Fungi	p__Basidiomycota	c__Agaricomycetes	o__Boletales	f__Sclerodermataceae	g__Scleroderma	NA	ectomicorriza	micorriza
ASV2946	CGCAAATTGCACTCTCTGGCATTCCGGGGAGTATGCCTGTTTGAGGGTCAGTTTAAATAAAATCGATGTGTCGCTTTTGTGGCATTTCGGAATTGGGTTATCTTAACCTTTCAGGTTAAGAGACCTGAAATTGAGATTTTTTGTGCATCCTGAACGTGTATAATTCGCTTATACGTTTTCGGGTGTCAATTTTTTATTAGGTATGGACAACTTTGTATGATCCTGTACCTATAATTTCTCATAATTTGACCTCAAATCAGGTAGGAATACCCGCTGAACTTAA	k__Fungi	p__Glomeromycota	c__Glomeromycetes	o__Glomerales	f__Glomeraceae	g__Rhizophagus	NA	endomicorriza	micorriza
ASV2984	CGCATCTTGCGCTCCTTGGTATTCCGAGGAGCATGCCTGTTTGAGTGTCATAAAAATTTCAACCTGTCAATTCTTTGATAAAGGCTTGGAATCTGGAAGTTGCAGGCTTTGTTGTGGTCAGCTCTTCTTAAATAAATTAGCGATGATCATTGCTAGATCAGTTTTGATATGATAACCATCTATATCATTTCTGAAATAGTGTTCTTTATACAAAGAAAGATTTCGCTTCAAATTGTCTAATTATAAATGACAAAACATATTGCACAATTTGTTCTCAAATCAGGTAGGACTACCCGCTGAACTTAA	k__Fungi	p__Basidiomycota	c__Agaricomycetes	o__Agaricales	f__Entolomataceae	g__Nolanea	NA	ectomicorriza	micorriza
ASV2985	CGCACCTTGCGCTCCTTGGTATTCCGAGGAGCACGCCTGTTCGAGTGTCGTGAATACCTCAAGCCGGATGCTTTATTGCAATCTTGGCTTGGATTTGGGCTTTGCCGTGGCTTCTTTTAGTACGGCTGGCCTTAAATGTATTAGCTGGTCCATGTTATATGTTTGGTTCGACTCGGCGTGATAAGTTTACGATCGCTGAGGACATTTGCTTTCGGGCGGATGGCCAGATGTGTCTTGGATTGCTTCTAATCGTCTCTTTGAGACAACTTTTTCAAGTTTGACCTCGAATCAGGTGGGACTACCCGCTGAACTTAA	k__Fungi	p__Basidiomycota	c__Agaricomycetes	o__Cantharellales	f__Hydnaceae	g__Sistotrema	NA	ectomicorriza	micorriza
ASV3045	CGCACCTTGCACTCCTTGGTTTACCTATGGAGTATGCCTGTTTGAGTGTCATGTTTGCATCAGTTCTCCCAGGTTTTCTAACATAAATGATGCCTGTTGGATGAATTGGATTTGGAGGGTTATAATGCAGGTCCCTCTTCTCTTGGGGGATCAGCTCCTCTTGAAAATATTAGCTTGGAGGATGAGACAAAGACTTTTTAGTGCCTTCCAGTTGTTATGGTGTAATAATTATTTCATCATAGCTTAGGAATGACACGCATGTATATATATATATGTGTGAAGTCTTTTGTAGCTTGCTCTGCTGCAAATTGCTAGGATCAAAATTAGACATTTTGACCTCAAATCAGGCAGGATTACCCGCTGAACTTAA	k__Fungi	p__Basidiomycota	c__Agaricomycetes	o__Hymenochaetales	f__Hymenochaetaceae	g__Coltricia	s__lateralis	ectomicorriza	micorriza
ASV3048	CGCAAATTGCACTCTCTGGCATTCCGGGGAGTATGCCTGTTTGAGGGTCAGTTTAAATAAAATCGATGTGCCGCTTTTGTGGCATTTCGGAATTGGGTTATCTTAACCTTTCAGGTTAAGAGACCTGAAATTGAGATTTTTTGTGCATCCTGAACGTGTATAATTCGCTTATACGTTTTCGGGTGTCAATTTTTTATTAGGTATGGACAACTTTGTATGATCCTGTACCTATAATTTCTCATAATTTGACCTCAAATCAGGTAGGAATACCCGCTGAACTTAA	k__Fungi	p__Glomeromycota	c__Glomeromycetes	o__Glomerales	f__Glomeraceae	g__Rhizophagus	NA	endomicorriza	micorriza
ASV3052	CGCAAATTGCACTCTCTGGTATTCCTGAGAGTATGCCTGTTTGAGGGTTGGTTTAAATAACAATCGATGTGTTGCTTTTCGTGACATTTCGGAGTTGGGTTTATCTTAATTCCTATGTTTTAAGAGACCTAAAATTGACGTTTTCGCGCATCTCGACGTGTATAATTTTTTTATCCCGTCATTGGATGCCGGATATTATTAGGTGTGATCATCTTAAGTGGTTTCATGCCTATAGGAATCTTGATTTCAACCTCAAATCAGGTAGGGATACCCGCTGAACTTAA	k__Fungi	p__Glomeromycota	c__Glomeromycetes	o__Glomerales	f__Glomeraceae	g__Glomeraceae_gen_Incertae_sedis	NA	endomicorriza	micorriza
ASV3053	CGCATCTTGCGCTTCTTGGTATTCTGAGGAGCATGCCTGTTTGAGTGTTTATATCATTTTCAACTTGTCAGTTTTTTCTTTTTTTGAAAAGGCATTAAATTGGCTTGCTTGAATTTTGGAAGTTGCTGGTCTTTCTAGACAGCTTGATCAGCTCTTCTCAAATATATTAGTAATGATTGTTACCAACTTGGTTTTGATATAATAATTACTTGTATCATCACTGAAATGGAATTTCTTTTATAGAAAAATAATCTTTGCTTTTTTGAATTGTTTGATTTGAAACAATATATATTGAATAATTTGACCTCAAATCAGGTAGGACTACCCGCTGAACTTAA	k__Fungi	p__Basidiomycota	c__Agaricomycetes	o__Agaricales	f__Entolomataceae	g__Entolomataceae_gen_Incertae_sedis	NA	ectomicorriza	micorriza
ASV3080	CGCAAATTGCACTCTCTGGTATTCCGGGGAGTATGCCTGTTTGAGGGTCTGTTTAAATTAAATCGGTGTGTTGCTTTTGGTAACATCTCGGAGTTGAGTCATCTTAGGATTCTAAGAGATTTAAAATTGATTTTTTTTACGCATTTTAGACGTATAAAATATTATTATTCGTTTGATATGCCAATTTTTTATTGGGGGGTGACCTCGTCGTATGGTTTCACGTCCATAATATTCTTGTGTTTTGACCTCAAATCAGGTAGGGATACCCGCTGAACTTAA	k__Fungi	p__Glomeromycota	c__Glomeromycetes	o__Glomerales	NA	NA	NA	endomicorriza	micorriza
ASV3081	CGCAAATTGCACTCCCCGGCATTCCTGGGAGTATGCCTGTTTGAGGGTCAGTTTAAGTAAAATCGAGGTGTCGTTTCGGCGACATTTCGGAATTGGGTAGTCTTAACCTTTCAGGTTAAGAGGCCTGAAATTGACTTCTTTCGCGCATCCTGAACGTGTGTAATCATTCGTTTATCCGTTTTTGATGCCGAACTCTAATAGGTACGGTCATGTCGTGTGGTCTCGTACCTATAATTCATCATATTTTGACCTCAAATCAGGTAAGAGTACCCGCTGAACTTAA	k__Fungi	p__Glomeromycota	c__Glomeromycetes	o__Glomerales	NA	NA	NA	endomicorriza	micorriza
ASV3138	CGCAAATTGCACTCCCTGGCATTCCGGGGAGTATGCCTGTTTGAGGGTCAGTTTAAATAAAATCGATGTGTCGCTTTTGTGGCATTTCGGAATTGGGTTATCTTAACCTTTTCAGGTTAAGAGACCTGAAATTGAGATTTTTTGCGCATCCTGAACGTGTATAATTCGCTTATACGTTTTTCGGGTGTCAATTTTTTATTAGGTATGGCATCTTTATATGATCTCGCACCTATAATTTCTCATAGTTTGACCTCAAATCAGGTAGGAATACCCGCTGAACTTAA	k__Fungi	p__Glomeromycota	c__Glomeromycetes	o__Glomerales	f__Glomeraceae	g__Rhizophagus	NA	endomicorriza	micorriza
ASV3186	CGCACCTTGCGCTCCTTGGTATTCCGAGGAGCATGCCTGTTTGAGTGTCATCGAATTCTCAACCACTTCTTGATTTCTTTGTCAAGAGGAATGGCTTGGAATTGGGGGTTGTTGGCAGACCTTTGACTGTCGACTCTCCTGAAATGTATTAGCAATGCTAGTCTTCTTGGATGTGCACGGCCTCCGATGTGATAATGATCGTCGTGGCTGGAGCATCCCTTGACTTATTATGGCTTCATTGCTTCTAATCTGACTTGAAAGGACTTATGTTGCTAGTTAGTCTTTAGCTTAGCTACTAGGCAGCCGTGAGGCTGGCGAACACAAGCTATATAATATAGTCTAATCTAGTCAATACATGGACATCCTTTTCATTCACTCAGAGACTTGACCTCAAATCAG…	k__Fungi	p__Basidiomycota	c__Agaricomycetes	o__Boletales	f__Boletaceae	g__Xerocomus	s__potaroensis	ectomicorriza	micorriza
ASV3201	CGCACCTTGCGCTCCTTGGTATTCCGAGGAGCATGCCTGTTTGAGTGTCTTGAAGTCATCAACCCCTCCCGTTTTTTTAGGCGGGGGAAGGTTGGAGCTGGGGCCGTGCAGCCGCGAGGCAGCTCCCCCTAAATGAATCGGTTGGGCCTCCGGGTCAAACTCGAAGCGGGCGTTGTACCATCCTCGCTCTCTCTTCGAGTTTTGCGGCCCGGCAAGCTGAGCCCCTCCCCGACCGGCCTCTGGAGTGGCGGTCGACCCTTTGAAATCTGACCTCAAATCAGGTAGGACTACCCGCTGAACTTAA	k__Fungi	p__Basidiomycota	c__Agaricomycetes	o__Trechisporales	f__Trechisporales_fam_Incertae_sedis	g__Trechisporales_gen_Incertae_sedis	NA	ectomicorriza	micorriza
ASV3206	CGCACCTTGCGCTCCTTGGTATTCCGAGGAGCATGCCTGTTTGAGTGTCATGAAATTCTCAACCTCTCTAGTCTTATGACTAGTTAGACTTGGATCTTGGAAGTTGCTGGTTCTATCCGAATCAGCTCTTCTCAAATGTATTAGCGGAGACTTTTGTTGACCATCTTTGGTATGATAATTATCTATATCATTGATAATCAGCTCCCTTCAATGGGAAGTCTCGCTTCTAACCGTCTTACAAAGACAACTTGACAACTTTTGACCTCAAATCAGGTAGGACTACCCGCTGAACTTAA	k__Fungi	p__Basidiomycota	c__Agaricomycetes	o__Agaricales	f__Entolomataceae	g__Entoloma	NA	ectomicorriza	micorriza
ASV3275	CGCACCTTGCGCTCCTTGGTATTCCGAGGAGCATGCCTGTTTGAGTGTCATGAAATTCTCAACCACCTCGGGTTTGTGCTTGAGGTGGAGTTGGACTTTGGAGGCTTCTCTGCCGGCGCTTTTGAGTAAGCTCTGTCGGCTCCTCTTGAATACATGAGCTTTCCAGTGGGAGGGGATGATGGCAAAGCGATGCCGATGTGATAGTTATCTACGTCGGTCACACTTTGTGCCCTCTGCACAGGGCAGCCTCTTTGACATGCAGAGATGCATGCCAAACTTGACACATTCGACCTCAAATCAGGTAGGACTACCCGCTGAACTTAA	k__Fungi	p__Basidiomycota	c__Agaricomycetes	o__Thelephorales	f__Bankeraceae	g__Phellodon	NA	ectomicorriza	micorriza
ASV3282	CGCACCTTGCGCTCCTTGGTATTCCGAGGAGCATGCCTGTTTGAGTGTCTTGAAGTCATCAACCCCTCCCGTTTCGTGCGGTGAGGTGCGTTGGATATGGGGGCCTGCGGTCGAGAGACCGCTCCCCTCAAATGCTTCGGTTGGGCCTGCGGGTCGAACTCGGTTGGGCGTTGTAACAACCTCGCTCTCTGCCGAGATGTTCCCCTGTCTTTCGTGCCCTTCCACGACCGCCTTGCGAGCGGCGGTCAAAACAACTTTGAAATCTGACCTCAAATCAGGTAGGACTACCCGCTGAACTTAA	k__Fungi	p__Basidiomycota	c__Agaricomycetes	o__Trechisporales	f__Hydnodontaceae	g__Trechispora	NA	ectomicorriza	micorriza
ASV3283	CGCACCTTGCGCCCCTTGGTATTCCGAGGGGCATGCCTGTTTGAGTGTCATTAAATTCTCAACCTTACTAGCTTTTGCGAGCTTATGGTAATGGCTTGGATGTGGGGGTTCTTTTGCTGGCTTCGAAAGAAATCGGCTCCCCTTAAATGCATTAGCCGGTGCCCCGCGTGGACTGTCTATTGGTGTGATAATTATCTACGCCGTTAGACGTCTGCATTAATGGGATGTGCTGCTTCTAATCGTCCACTTAGGACAATTATTGACCATTTGACCTCAAATCAGGTAGGACTACCCGCTGAACTTAA	k__Fungi	p__Basidiomycota	c__Agaricomycetes	o__Agaricales	f__Hymenogastraceae	g__Gymnopilus	NA	ectomicorriza	micorriza
ASV3292	CGCACCTTGCGCTCCTTGGTATTCCGAGGAGCATGCCTGTTTGAGTGTCTTGAAGTCATCAACCTCCCCGCGTTTTTCGTCGGGTCCCGGGTTGGACCTGGGGGTCTCTGCGGCCGCTCGGCCGCTCCCCTCAAATGACTCGGTCGGGCCTGTGGGTCGGACTCGGTTCTGGGCGTTGTACCATCCTCGCTCGCTTCCGAGAGGTTCCCCGCCTCCCCCTCGAGGGAGGGCCCCTCCAAGACCGTCCGTGGGGCGACGGTCACCTTTTTCGAAATCTGACCTCAAATCAGGTAGGACTACCCGCTGAACTTAA	k__Fungi	p__Basidiomycota	c__Agaricomycetes	o__Trechisporales	f__Trechisporales_fam_Incertae_sedis	g__Trechisporales_gen_Incertae_sedis	NA	ectomicorriza	micorriza
ASV3308	CGCAAATTGCACTCTCTGGTATTCCGGGGAGTATGCCTGTTTGAGGGTCAGTTTAAATAAAATCGTTATGTTGCTCTTGTGACATTCGGAATTTGGGTTGTCTTAATCTTTTTAGGTTAAGAGACCTGAAATTGATATTATGTGCATCCTAGACGTGTATAATTCATTTATCCGTTTTCGGGTGTTAATTTTTATTAGGTATGATCTCGTATGATTATTATACCTATAATTCTTCACATTTTGACCTCAAATCAGGTAAGATTACCCGCTGAACTTAA	k__Fungi	p__Glomeromycota	c__Glomeromycetes	o__Glomerales	f__Glomeraceae	g__Glomeraceae_gen_Incertae_sedis	NA	endomicorriza	micorriza
ASV3315	CGCACCTTGCGCTCCTTGGTATTCCGAGGAGCATGCCTGTTTGAGTGTCATGAAATCTTCAACCTGCAAGCTTTTACCGGTTTGTAGGCTTGGACTTGGAGGCTTGTCGGCCCTTTAGTTGGTCGGCTCCTCTCAAATGCATTAGCTTGATTCCTTGCGGATCGGCTCTCGGTGTGATAATTGTCTACGCCGCGACCGTGAAGCGTTTGGCGAGCTTCTAAACCCCGCGTCTCGCTAAGAGGCCGCACTTATATGACATCTGACCTCAAATCAGGTAGGACTACCCGCTGAACTTAA	k__Fungi	p__Basidiomycota	c__Agaricomycetes	o__Polyporales	f__Ganodermataceae	g__Amauroderma	s__schomburgkii	ectomicorriza	micorriza
ASV3317	CGCAAATTGCACTCCCTGGTATTCCGGGGAGTATGCCTGTTTGAGGGTCGGTTTACAACGAACTCTATGTATCGTTTTTTTTTGCGGTACCTCGGAATTGGGTCTGCTTCGCCCTTGGGTGGAAGGGACCTGAAATTGATCATTCTTTGCGCATCTTTGGACGTTATTAATGAATTGTCTGAATGCCAAAATTTTTTATTAGGTTACGATCATCTTATGTGGTCTCGTACCTATAACTTCGAATTTCGACCTCAAATCAGGTAGGAGTACCCGCTGAACTTAA	k__Fungi	p__Glomeromycota	c__Glomeromycetes	o__Glomerales	f__Glomerales_fam_Incertae_sedis	g__Glomerales_gen_Incertae_sedis	NA	endomicorriza	micorriza
ASV3321	CGCATCTTGCGCCCCTTGGTATTCCGAGGGGCACGCCTGTTCGAGTGTCATTAAATTCTCAAACCTTAAGTTGGTTTTGCTGACTTCAAGGCTTTGGATGTGGGAGTTGCTGGACTTTCAATAGTTCAGCTCTTCTTAAATGCATTAGCGGGTCTACTGGTCCCCTTTCATTTGGTGTGATAATTATCTACGCCTTTGAAATGACCTTTTGTAGCTGCTCTCTAATTGTCCGCTAGGACAACTCATCAAGATTTGACCTCGAATCAGGTGGGACTACCCGCTGAACTTAA	k__Fungi	p__Basidiomycota	c__Agaricomycetes	o__Agaricales	f__Tricholomataceae	g__Leucoinocybe	NA	ectomicorriza	micorriza
ASV3345	CGCACCTTGCGCTCCTTGGTATTCCGAGGAGCATGCCTGTTTGAGTGTCTTGAAGTCATCAACCCCGACCGTTTCGTGCGGGCGGACGTTGGATATGGGGGCTCTGCTGCCGTGAGGCGGCTCCCCTCAAATGCATCGGTTGGGCCTGTGGGTCGAACTCGACTGGGCGTTGTACCATCCTCGCTCGACAGAGACGTTCCCCTTCCGTGCCCCTCCCCGGCTTAGCCTTCCTAGAGTGGCGGCCAAACGTATTTGAAATCTGACCTCAAATCAGGTAGGACTACCCGCTGAACTTAA	k__Fungi	p__Basidiomycota	c__Agaricomycetes	o__Trechisporales	f__Hydnodontaceae	g__Trechispora	NA	ectomicorriza	micorriza
ASV3378	CGCACCTTGCGCTCCTTGGTTTACCTATGGAGCATGCCTGTTTGAGTGTCATGTTGTTCTCAATTCCTTCAGGTTTTTCTTGCAGAAGCCTGTTAGCTGAATTGGATTTGGAGGTTACATTGCAGGTCCCTCTAAAGGATCGGCTCCTCTTGAAGACATTAGCTGGAGAATGAGACGGGGGCTTTTGAGCACTGCTTGTTTGCCATTGATGTAATAACTATTTCATCATGGCTACTGATGGCAAGTAGTGCGTGAGTTGGAGCCCCTTGTAGCTTGCTCTGCTTCTAGTTGTCAGGTTTGAACCTGATGCATATATATGTATTGACTCTTTGACCTCAAATCAGGTAGGATTACCCGCTGAACTTAA	k__Fungi	p__Basidiomycota	c__Agaricomycetes	o__Hymenochaetales	f__Hymenochaetaceae	g__Coltricia	NA	ectomicorriza	micorriza
ASV3379	CGCAAATTGCACTCTCTGGTATTCCGGAGAGTATGCCTGTTTGAGGGTCTGTTTAAATTAAATCGATGTGTTGCTTTTGGGTGACATCTCGGAGATGGGTCATCTTAGGATTTTTAAGAGACCTAAAATTGATATTTCTCTGCGCATTTTAGACGTATAAAATATTATTTGTCTAATATGTCGGGATTTTTTTATTAGGTATGATCATTTTATATGGTTTCGTATCTATATAATTTCAATTTTTGACCTCAAATCAGGTAGGAATACCCGCTGAACTTAA	k__Fungi	p__Glomeromycota	c__Glomeromycetes	o__Glomerales	f__Glomeraceae	NA	NA	endomicorriza	micorriza
ASV3388	CGCAAATTGCACTCCCCGGCATTCCTGGGAGTATGCCTGTTTGAGGGTCAGTTTAAGTAAAATCGGGGTGTCGTTTCGGCGACATTTCGGAATTGGGTTGTCTTAACCTTTCAGGATAAGAGGCCTGAAATTGACTTCTTTCGCGCATCCTGAACGTGAGTAATCATTCGTTTATCCGTTTTTGATGCCGAACTCTAATAGGTACGGTCATGTCGTGTGGTCTCGTACCTATAATTCATCATATTTTGACCTCAAATCAGGTAAGGGTACCCGCTGAACTTAA	k__Fungi	p__Glomeromycota	c__Glomeromycetes	o__Glomerales	NA	NA	NA	endomicorriza	micorriza
ASV3413	CGCACCTTGCGCTCCTTGGTATTCCGAGGAGCATGCCTGTTTGAGTGTCTTGAAGTCATCAACCCCTCCCGTTTTTTTAGGTGGGGGAAGGTTGGAGCTGGGGCCGTGCAGCCGCGAGGCAGCTCCCCCTAAATGAATCGGTTGGGCCTCCGGGTCAAACTCGAAGCGGGCGTTGTACCATCCTCGCTCTCTCTTCGAGTTTTGCGGCCCGGCAAGCTGAGCCCCTCCCCGACCGGCCTCTGGAGTGGCGGTCAACCCTTTGAAATCTGACCTCAAATCAGGTAGGACTACCCGCTGAACTTAA	k__Fungi	p__Basidiomycota	c__Agaricomycetes	o__Trechisporales	f__Trechisporales_fam_Incertae_sedis	g__Trechisporales_gen_Incertae_sedis	NA	ectomicorriza	micorriza
ASV3422	CGCATATTGCGCTCTCTGGTATTCCGGAGAGCATGCTTGTTTGAGTATCAGTAAGACCCCTCGAAAAGTTTTTCTTTTTTTGATAAACTTTTTGGATTTGAGCTATCCCAACGTTTTATTATGGCGGGTTGCTTAAAATGCAGGTGCAGCTAGACTTTACATCTAAGCTAAAGGCATATTTATTTAGTCCTTTTTAAGGATTATTATTTTTTTGCTTCAGCTAACTTATGGATGTAATGCTTCTATATCATGCTGACTGATGCAGGAAAAATTGACAAAAAAAAAAAAATTTTTTTTTGTTCATTTCAATTTCCGATCTCAAATCAAGTAAGACTACCCGCTGAACTTAA	k__Fungi	p__Mortierellomycota	c__Mortierellomycetes	o__Mortierellales	f__Mortierellales_fam_Incertae_sedis	g__Mortierellales_gen_Incertae_sedis	NA	ectomicorriza	micorriza
ASV3424	CGCAAATTGCACTCTCTGGTATTCCGGGGAGTATGCCTGTTTGAGGGTCAGTTTAAATAAAATCTCGTTATGTTGCTTTTGTGACATTCGGAATTGGGTTATCTTAATCTTTTAGGCTAAGAGACCTGAAATTGATATTTTTATGTGCATTCTAGACGTGTATAATTCATTTATCCGTTTACGGGTGTCAATTTTTTATTAGGTATGATCATGTTGTATGATATTATGCCTATAATTTTTTTGTATTTTGACCTCAAATCAGGTAAGATTACCCGCTGAACTTAA	k__Fungi	p__Glomeromycota	c__Glomeromycetes	o__Glomerales	f__Glomeraceae	g__Glomeraceae_gen_Incertae_sedis	NA	endomicorriza	micorriza
ASV3429	CGCACCTTGCGCTCCTTGGTATTCCGAGGAGCATGCCTGTTTGAGTGTCATCGAATTCTCGAACCGAACCCCTTCGACCCGTCGGAGCTCGGTTCGGACTGTGGGAGTCTGCCGGCGGAAGCCCCTCCGTCGGCTCTCCTCAAAAGCATTAGCTGTGGGTGCTAGCCTTGCATGGCACGGCCTCTCCGACGTCATAACGATCGTCGTGGGCTGGAAGTGCACGGATCGGCGTCTCCCATGCTTCCCAACTCCTGCGGACGACCGCACCACCAAGGCTTGACCTCAAATCAGGTAGGACTACCCGCTGAACTTAA	k__Fungi	p__Basidiomycota	c__Agaricomycetes	o__Boletales	f__Sclerodermataceae	g__Scleroderma	NA	ectomicorriza	micorriza
ASV3432	CGCAAATTGCACTCCCTGGCATTCCGGGGAGTATGCCTGTTTGAGGGTCAGTCTAAGTAAAATCGAGGTGTCGTTTCGGTGACATTTCGGAATTGGGTTGTCTTAACCTTAGGTTAAGAGGCCTGAAATTGACGTTTTTCGCGCATCCTGAACGTGTGTAATTCGTTTATCCGTTTGCGATGCCGATCTCTATTAGGTGTGGTCACGTCGCGTGGTCTCATACCTATAACTCTTCATATTTTGACCTCAAATCAGGTAGGAGTACCCGCTGAACTTAA	k__Fungi	p__Glomeromycota	c__Glomeromycetes	o__Glomerales	NA	NA	NA	endomicorriza	micorriza
ASV3433	CGCAAATTGCACTCCCTGGCATTCCGGGGAGTATGCCTGTTTGAGGGTCAGTTTAAATAAAATCGAGATGTCGTCTCGGTGACATTTCGGAATTGAGTTGTCTTAACCTTTCAGGTTAAGTGGCCTGAAATTGATGTTTTTTTTGCGCATCCTGTGAACGTGTGTAATTCCATTTATCCGTTTTCGATGCCGAATTCTATTAGGTATGGACATGTCGTGTGGTCTCGTACCCATAATTTATCATATTTTGACCTCAAATCAGGTAAGAGTACCCGCTGAACTTAA	k__Fungi	p__Glomeromycota	c__Glomeromycetes	o__Glomerales	f__Glomerales_fam_Incertae_sedis	g__Glomerales_gen_Incertae_sedis	NA	endomicorriza	micorriza
ASV3443	CGCAAATTGCACTCTCTGGTACTCCGGGGAGTATGCCTGTTTGAGGGTCAGTTTAAATAAACTCGTTATGTCGCTTTTGTGACTTTCGGAATTGGGTTATCTTTATCTTAAGCTAAGAAACCTGAAATTGATTTTTTATTTGCATCCTAGACGTGTATAATTCAATTATCCGTTTACGGGTGTCAATTTTTTATTAGGTATGACCATGTCGTGTGGTCTCGTACCTATAATTCATCATATTTTGACCTCAAATCAGGTAAGAGTACCCGCTGAACTTAA	k__Fungi	p__Glomeromycota	c__Glomeromycetes	o__Glomerales	f__Glomeraceae	g__Glomeraceae_gen_Incertae_sedis	NA	endomicorriza	micorriza
ASV3445	CGCAAATTGCACTTCCTGGCATTCCGGGGAGTATGCCTGTTTGAGGGTCAGTTTAAATAAAATCGATGTGTCGCTTTTGTGGCATTTCGGAATTGGGTTATCTTAACCTTTTCGGGTTAAGAGACCTGAAATTGAGATTTTTTGCGCATCCTGGACGTGTATAATTCGCTTATACGTTTTTCGGGTGTCAATTTTTTATTAGGTATGGCATCTTTATATGATCTCGCACCTATAATTTCTCATAGTTTGACCTCAAATCAGGTAGGAATACCCGCTGAACTTAA	k__Fungi	p__Glomeromycota	c__Glomeromycetes	o__Glomerales	f__Glomeraceae	g__Rhizophagus	NA	endomicorriza	micorriza
ASV3467	CGCATCTTGCACTTCTTGGTATTCCAAGGAGTATGTCTGGTTGAGTAATGTGAATCAATCTATCAACCCCTTGTTTTTTTGATAGGACAAGGGATTGGAATTGAGTGGTCTTACCTTGGCAAAACACAGACAAGGTTCACTTGAAATGCAGGGGAACAGGACTTGGAAAGAATTGGCTTCGTGTTGGTTGTTTCCAAGAAGACAGAGACTTGTTCCAATTAACAATGACTTGATGAGGGAGAAATTCAATCAAAAAGTCTTGTTAAAAGTCTCTTGTCGGCTTGTTTCCACAACTAGGGAAACATGTCAAGAAAAGGAGAATGAATAGAGAGACTCTCTGCCGTCATCTCTCCCGCCTTGGCCTTGAATCTTCATTCTCAACTCAGATAGGACTACCCG…	k__Fungi	p__Basidiomycota	c__Basidiomycota_cls_Incertae_sedis	o__Basidiomycota_ord_Incertae_sedis	f__Basidiomycota_fam_Incertae_sedis	g__Basidiomycota_gen_Incertae_sedis	NA	ectomicorriza	micorriza
ASV3488	TCATCGAATCTTTGAACGCACATTGCGCCTTCTGTAACAAGGAGGCATGCCTGTCTGAGCGTCATTTGAATCAATAAGCCTTTTCTGGTTTGTATTGGGCCTCGCCGTCGGCGTCGCCTGAAAATGATCGGTCTTTTTGAGCGGACGAGTTCCATTAGGACAGACCGTTCTTATGACCTTAAATCTCTGACTTTGACCTCAGATCAGGTAGGATTACCGCCTGAACTTAAGCATATCAATAAGCG	k__Fungi	p__Ascomycota	c__Archaeorhizomycetes	o__Archaeorhizomycetales	f__Archaeorhizomycetales_fam_Incertae_sedis	g__Archaeorhizomycetales_gen_Incertae_sedis	NA	micorriza_1	micorriza
ASV3513	CGCAAATTGCACTCTCTGGCATTTTGGAGAGTATGCCTGTTTGAGGGTCAGTATAATCAAAAATCGGGGCGATGCTTTTGGGTGACGCACCGGAGTTTGGGTCATCTTAACTCTTTTTTTAAGAGGCCTAAAATTAACATTCTTTTTTGCTCACTGAGACGTACATAATTTTTTTATTCGTCTATCATGGTGGCAAAAATTTTATTAGATCGTGAATCACGTAGAGTGGTCTCGCGTCTATAATCATCATGATTTGACCTCAAATCAGGTAAGAATACCCGCTGAACTTAA	k__Fungi	p__Glomeromycota	c__Glomeromycetes	o__Glomerales	f__Glomeraceae	g__Rhizophagus	s__clarus	endomicorriza	micorriza
ASV3516	CGCAAATTGCACTTTCTGGTATTCCGGGAAGTATGCCTGTTTGAGGGTCGGTTTACATCAAACTCGATGTATCGTTTGTGATACTTCGGAATTGGGTCATCTTTACCTTCCTGGTACAAGGGACCTGAAATTGATTATTTTTTGCGCGTTTTAGACGTTGTTAATGAATTGTCTGATATGTGCCAAAATTTTTATTAGGTTACGATCATCTTACGTGGTCTCGTACCCCTATAAGTTTTTCGATTTTCGACCTCAGATCAGGTAGGAGTACCCGCTGAACTTAA	k__Fungi	p__Glomeromycota	c__Glomeromycetes	o__Glomerales	f__Glomerales_fam_Incertae_sedis	g__Glomerales_gen_Incertae_sedis	NA	endomicorriza	micorriza
ASV3517	CGCACCTTGCGCTCCTTGGTATTCCGAGGAGCATGCCTGTTTGAGTGTCATGAAATTCTCAATCTTTCTTAGTTGATTTCTTCAGCTAAGTTAGGACTTGGATCATGGAAGTTGCTGGCTGCTCAAGTTAGCTCTTCTAAAATGCATTTTGCAAAGGTCTTTGCCGGATTGTCTTTGATATGATAATTATCTATATCATCGATAATTTGTGTTCTTTCTGAACAGCCTTTGCCTCTAGTAAGTCTTAACAGACAATTTTTGACAACTTTGACCTCAAATCAGGTAGGACTACCCGCTGAACTTAA	k__Fungi	p__Basidiomycota	c__Agaricomycetes	o__Agaricales	f__Entolomataceae	g__Entolomataceae_gen_Incertae_sedis	NA	ectomicorriza	micorriza
ASV3518	CGCAAATTGCACTCTCTGGTATTCCTGAGAGTATGCCTGTTTGAGGGTTGGTTTAGATAACAATCGATGTGTTGCTTTTGTGACATTTCGGAATTGGGTCATCTTAATTCCTATGTTTTAAGAGACCTAAAATTGACGTTTTCGCGCATCTCGACGTGTATAATTTTTTTATCCCGTCATTGGATGCCGGATATTATTAGGTGTGATCATGTTAAGTGGTTTCATGCCTATAGGAATCTTGATTTCAACCTCAAATCAGGTAGGGATACCCGCTGAACTTAA	k__Fungi	p__Glomeromycota	c__Glomeromycetes	o__Glomerales	f__Glomeraceae	g__Glomeraceae_gen_Incertae_sedis	NA	endomicorriza	micorriza
ASV3544	CGCAAATTGCACTCTCTGGCATTCCGGAGAGTATGCCTGTTTGAGGGTCAGTATAATCAAAAATCGGGGCGATGCTTTTGGGTGACGCACCGGAGTTTGGGTCATCTTTACTCTCTTTTTTTAAGAGGCCTAAAATTAACATTATTTTTTGCTCACTGAGACGTACATAATTTTTTTATTCGTCTACCATGGTGGCAAAAATTTTATTAGATCGTGAATCACGTAGAGTGGTCTCGCGTCTATAATCATCATGATTTGACCTCAAATCAGGTAAGAGTACCCGCTGAACTTAA	k__Fungi	p__Glomeromycota	c__Glomeromycetes	o__Glomerales	f__Glomeraceae	g__Rhizophagus	s__clarus	endomicorriza	micorriza
ASV3556	CGCATCTTGCGCCCCTTGGCATTCCGAGGGGCACACCCGTTTGAGTGTCATGAAACTCTCAACCCTTCTCCCTTTCTCGTCGAACTGGGAGGATGGCTTGGACTTTGGAGGCTTCTGCCGGTTTTCCATCGGCTCCTCTTAAAGGAATTAGCAGGGTCTCATTTGCCGATCCTTGACGTGATAACGTTTGACGTCATTTCGAGAGGCAGAGACCTCGCTTCCAATGGTCTCATCGAGGGACACAAGTGAGATCAAAGATCCCACTAAACCCCCATTGACCTCAAATCGGGTGAGACTACCCGCTGAACTTAA	k__Fungi	p__Basidiomycota	c__Agaricomycetes	o__Russulales	f__Russulaceae	g__Lactifluus	NA	ectomicorriza	micorriza
ASV3580	CGCAAATTGCACTCTCTGGTATTCCGGGAGTATGCCTGTTTGAGGGTCAGTTTAAATAAAATCGTTATGTTGCTTTTTGTGACATTCGGAATTGGGTTGTCTTAACCTTTTAAGAAACCTGAAATTGATATTTTTGTGCATCTTAGACGTGTATAAAATCATTTATCCCGTTTACAGGTGTTAATTTTTATTAGGTATAATCACGTTGTATGGTATTATACCTATAATTCTTCATATTTTGACCTCAAATCAGGTAAGATTACCCGCTGAACTTAA	k__Fungi	p__Glomeromycota	c__Glomeromycetes	o__Glomerales	f__Glomeraceae	g__Glomeraceae_gen_Incertae_sedis	NA	endomicorriza	micorriza
ASV3598	CGCACCTTGCGCCCTTTGGCTATTCCGAAGGGCATGCCTGTTTGAGTATCGTGAACACCTCAACTCTCATGGTTTACCATGATGAGATTGGACTCTGGAGGTTTTGCTGGCCCTCGGTCGGCTCCTCTCAAATCAATTAGCTTACCAGTATATGGTGGCGCCACAGGTGTGATAACTATCTGCTCTTGTGGTTGTATGCCAGATAACCTTCAATGCTGGAGGTTTGCTGGGGCTCATAAATGTCTCTCTTTGTGAAGACAGCCTTTTGAATGTTTGATCTCAAATCAGGTAGGACTACCCGCTGAACTTAA	k__Fungi	p__Basidiomycota	c__Agaricomycetes	o__Thelephorales	f__Thelephoraceae	g__Tomentella	NA	ectomicorriza	micorriza
ASV3639	CGCAAATTGCACTCCCTGGCATTCCGGGGAGTATGCCTGTTTGAGGGTCAGTTTAAATAAAATCGATGTGTCGCTTTTGTGGCATTTCGGAATTGGGTTATCTTAACCTTTTCAGGTTAAGAGACCTGAAATTGAGATTTTTTGCGCATCCTGGACGTGTATAATTCGCTTATACGTTTTTCGGGTGTCAATTTTTTATTAGGTATGGCATCTTTGTATGATCTCGTACCTATAATTTCTCATAGTTTGACCTCAAATCAGGTAGGAATACCCGCTGAACTTAA	k__Fungi	p__Glomeromycota	c__Glomeromycetes	o__Glomerales	f__Glomeraceae	g__Rhizophagus	NA	endomicorriza	micorriza
ASV3646	CGCAAATTGCACTCCCTGGTATTCCGGGGAGTATGCCTGTTTGAGGGTCGGTTTACAACGAACTCGATGTATCGTTTTTTGCGGTACCTCGGAATTGGGTCTACTTCGCCCTTGGGTGTAAGGGACCTGAAATTGATCATTCTTTGCGCATCTTGGACGTTATTAATGAATTGTCTGAATGCCAAAATTTTTATTAGGTTACGATCATCTTATGTGGTCTCGTACCTATAACTTCGAATTTCGACCTCAAATCAGGTGGGAGTACCCGCTGAACTTAA	k__Fungi	p__Glomeromycota	c__Glomeromycetes	o__Glomerales	f__Glomerales_fam_Incertae_sedis	g__Glomerales_gen_Incertae_sedis	NA	endomicorriza	micorriza
ASV3655	CGCAAATTGCACTCCCTGGTATTCCGGGGAGTATGCCTGTTTGAGGGTCGGTTTACAACGAACTCGATGTATCGTTTTTTGCGGTACCTCGGAATTGGGTCTACTTCGCCCTTGGGTGTAAGGGACCTGAAATTGATCATTCTTTGCGCATCTTGGACGTTATTAATGAATTGTCTGAATGCCAAAATTTTTATTAGGTTACGATCATTTTATGTGGTCTCGTACCTATAACTTCGAATTTCGACCTCAAATCAGGTAGGAGTACCCGCTGAACTTAA	k__Fungi	p__Glomeromycota	c__Glomeromycetes	o__Glomerales	f__Glomerales_fam_Incertae_sedis	g__Glomerales_gen_Incertae_sedis	NA	endomicorriza	micorriza
ASV3657	CGCAAATTGCACTCTCTGGCATTCCGGGGAGTATGCCTGTTTGAGGGTCAGTTTAAATAAAATCGATGTGTCGCTTTTGTGGCATTTCGGAATTGGGTTATCTTAACCTTTTCAGGTTAAGAGACCTGAAATTGAGATTTTTTGCGCATCCTGGACGTGTATAATTCGCTTATACGTTTTTCGGGTGTCAATTTTTTATTAGGTATGGCATCTTTATATGATCTCGCACCTATAATTTCTCATAGTTTGACCTCAAATCAGGTAGGAATACCCGCTGAACTTAA	k__Fungi	p__Glomeromycota	c__Glomeromycetes	o__Glomerales	f__Glomeraceae	g__Rhizophagus	NA	endomicorriza	micorriza
ASV3669	CGCAAATTGCGCTCTCTGGTATTCCTGAGAGTATGCCTGTTTGAGGGTTGGTTTAAATAACAATCGATGTGTTGCTTTTTGTGACATTTCGGAGTTGGGTTATCTTAATTCCAACGTTTTAAGAGACCTAAAATTGACGTTTTCGCGCATCTCGACGTGTATAATTTTTTTATCCCGTCATTGGATGCCGGATATTATTAGGTGTGATCATGTTAAGTGGTTTTATGCCTATAGAAATCTTGATTTCAACCTCAAATCAGGTAGGGATACCCGCTGAACTTAA	k__Fungi	p__Glomeromycota	c__Glomeromycetes	o__Glomerales	f__Glomeraceae	g__Glomeraceae_gen_Incertae_sedis	NA	endomicorriza	micorriza
ASV3685	CGCAAATTGCACTTCCTGGGATTCCGGGAAGTATGCCTGTTTGAGGGTCAGTTTATATAAATCGATGTTGTTGCTTCGGTGGCATTTTTCGGAATTGGGTTGTCTTAACCTTTTAGGTTAAGAGGCCTGAAATTGATTTTTTTCGCGCATCCTGAACGTGTGTAATTCATTTATCCGTTTCGATGCCAAGTCTCTATTAGGTATGGTCATATTGTTTGGTCTCGTACCTATAATTCATCATATTTTGACCTCAAATCAGGTAGGAGTACCCGCTGAACTTAA	k__Fungi	p__Glomeromycota	c__Glomeromycetes	o__Glomerales	f__Glomerales_fam_Incertae_sedis	g__Glomerales_gen_Incertae_sedis	NA	endomicorriza	micorriza
ASV3693	CGCAAATTGCACTCCCTGGTACTCCGGGGAGTATGCCTGTTTGAGGGTCAGTTTAAATAAATCGGTATGTTGCTTTTTGTGACATTTCGGAATTGGGTTATCTTTATCTTCTAGGTTAAGAAATCTGAAATTTTGATATTTTATGCGCATCCTAGACGTGTATAATTTACTTATCCGTTTCGGGTGTCAGTCTTTATTAGGTATGGTCATGGTGTATGGTCTCATTACCTATAATTTTTCATATTTGACCTCAAATCAGGTAAGAGTACCCGCTGAACTTAA	k__Fungi	p__Glomeromycota	c__Glomeromycetes	o__Glomerales	f__Glomeraceae	g__Rhizophagus	NA	endomicorriza	micorriza
ASV3706	CGCAAATTGCACTCCCCGGCATTCCTGGGAGTATGCCTGTTTGAGGGTCAGTTTAAGTAAAATCGAGGTGTCGTTTCGGCGACATTTCGGAATTGGGTTGTCTTAATCTTTCAGGTTAAGAGGCCTGAAATTGACTTCTTTCGCGCATCCTGAACGTGTGTAATCATTCGTTTATCCGTTTTTGATGCCGAACTCTAATAGGTACGGTCATGTCGTGTGGTCTCGTACCTATAATTCATCATATTTTGACCTCAAATCAGGTAAGAGTACCCGCTGAACTTAA	k__Fungi	p__Glomeromycota	c__Glomeromycetes	o__Glomerales	NA	NA	NA	endomicorriza	micorriza
ASV3734	CGCAAATTGCACTTCCTGGTATTCCGGGAAGTATGCCTGTTTGAGGGTCGGTTTACATCAAACTCGATGTATCGTTTTTTTTTTTTGCGGTACCTCGGAATTGGGTCATCTTTACCTTTGGGTACAAGGGACCTGAAATTGATCATTCCTTGCGCATCTTTAGACGTTGTTAATGAATTGTCTGACGTGCCAAATTTTTTTATTAGGTTACGACCATCTCATGTGGTCTCGTACCTATAAGTTAATCGATTTTCGACCTCAAATCAGGTAAGAGTACCCGCTGAACTTAA	k__Fungi	p__Glomeromycota	c__Glomeromycetes	o__Glomerales	f__Glomerales_fam_Incertae_sedis	g__Glomerales_gen_Incertae_sedis	NA	endomicorriza	micorriza
ASV3740	CGCAAATTGCACTCTCTGGTATTCCGGAGAGTATGCCTGTTTGAGGGTCATTAAAATGTGAGGATCGTTTTTGTCGCCTTCTTTTTTGGGGGGTGATATTTTCGGAATTGAGCTTTTTTTCTTTTTTAACCTTCCTTCGGGATTGTTGAAAAGAGGCTTAAAATTGATCGTTTATGATACGACTTACGTTTTAAATACATAGTAAGTCCATGTCATACATTTTATTAGGTCGTGGCTTTAATTCGAGACAAAGTTTTCAATGACCTATAATTTTATTCATAAAATGACCTCAAATCAGGTAGGAATACCCGCTGAACTTAA	k__Fungi	p__Glomeromycota	c__Glomeromycetes	o__Glomerales	f__Glomeraceae	g__Sclerocarpum	s__amazonicum	endomicorriza	micorriza
ASV3742	CGCAAATTGCACTCCCTGGTATTCCGGGGAGTATGCCTGTTTGAGGGTCGGTTTACAACGAACTCGATGTATCGTTTTTTGCGATACCTCGGAATTGGGTCTACTTCGCCCTTGGGTGTAAGGGACCTGAAATTGATCATTCTTTGCGCATCTTGGACGTTATTAATGAATTGTCTGAATGCCAAAATTTTTATTAGGTTACGATCAACTTATGTGGTCTCGTACCTATAACTTCGAATTTCGACCTCAAATCAGGTAGGAGTACCCGCTGAACTTAA	k__Fungi	p__Glomeromycota	c__Glomeromycetes	o__Glomerales	f__Glomerales_fam_Incertae_sedis	g__Glomerales_gen_Incertae_sedis	NA	endomicorriza	micorriza
ASV3784	CGCAAATTGCACTCCCTGGCATTCCGGGGAGTATGCCTGTTTGAGGGTCAGTTTAAATAAAATCGATGTGTCGCTTTTGTGGCATTTCGGAATTGGGTTATCTTAACTTTTCCAGGTTAAGAGACCTGAAATTGAGGTTTTTTGCGCATCTTAGACGTGTATAATTCGCTTATACGTTTTCGGGTGTCTACTTTTTATTAGGTATGGTCACTTTGTATGATCTCGTACCTATAATTTTTCATAGTTTGACCTCAAATCAGGTAGGAATACCCGCTGAACTTAA	k__Fungi	p__Glomeromycota	c__Glomeromycetes	o__Glomerales	f__Glomeraceae	g__Rhizophagus	NA	endomicorriza	micorriza
ASV3817	CGCAAATTGCACTTCCTGGTATTCCGGGAAGTATGCCTGTTTGAGGGTCGGTTTATATCAAACTCGATGTATCGCTTGTGGTACCTCGGAATTGGGTTATCTTTACCTTCGGATACAAGGGACCTGAAATTGATTATTTTTGCGCATTTTTAGACGTTATTAATAATTGTTTGATATGCCAAATTTTTATTAGGTTACGATCATCTTACGTGGTTTCGTACCTATGTTTTTCGATTTTCGACCTCAAATCAGGTAGGAATACCCGCTGAACTTAA	k__Fungi	p__Glomeromycota	c__Glomeromycetes	o__Glomerales	f__Glomerales_fam_Incertae_sedis	g__Glomerales_gen_Incertae_sedis	NA	endomicorriza	micorriza
ASV3841	CGCAAATTGCACTCTCTGGCAATCCGGGGAGTATGCCTGTTTGAGGGTCAGTTTAAATAAAATCGTTATGTCGCTTTTGTGACTTTCGGAATTGGGTTATCTTAATCTTTTAAGCTAAGAAACCTGAAATTGATATTTTTGTGCATCCTAGACGTATATAATTTATTTATCCGTTTTCGATGCCGAACTCTATTAGGTATGGTCATGTCGTGTGGTCTCGTACCTATAATTCATCATATTTTGACCTCAAATCAGGTAAGAGTACCCGCTAAACTTAA	k__Fungi	p__Glomeromycota	c__Glomeromycetes	o__Glomerales	f__Glomerales_fam_Incertae_sedis	g__Glomerales_gen_Incertae_sedis	NA	endomicorriza	micorriza
ASV3853	CGCAAATTGCACTCTCTGGAATTCCGGGGAGTATGCCTGTTTGAGGGTCAGTTTAAATAAAATCGATGTGTCGCTTTTGTGGCATTTCGGAATTGGGTTATCTTAACCTTTCAGGTTAAGAGACCTGAAATTGAGATTTTCTGTGCATCCTGAACGTGTATAATTCGCTTATACGTTTTCGGGTGTCTTTTTTATTAGGTATGGACACTTTGTATGATCTCGTACCTATAATTTCTCATAATTTGACCTCAAATCAGGTAGGAATACCCGCTGAACTTAA	k__Fungi	p__Glomeromycota	c__Glomeromycetes	o__Glomerales	f__Glomeraceae	g__Rhizophagus	NA	endomicorriza	micorriza
ASV3882	CGCAAATTGCACTCCCTGGCATTCCGGGGAGTATGCCTGTTTGAGGGTCAGTATAAGTTAAATCGAGGTGTCGCTTCGGTGACATCTCGGAGTTGGGTTGCCTTAACTTTTCGGGTTAAGAGGCCTGAAATTGAAGTTTCTTCGCATCCTGAACGTGTGTAATTTCATTTATCCGTTTCTTTCGATGCAATCTTTATTAGGTATGGTCACGTCGTGTGAGCCTCGTACCTATAATTTATCATATTTTGACCTCAAATCAGGTAGGAGTACCCGCTGAACTTAA	k__Fungi	p__Glomeromycota	c__Glomeromycetes	o__Glomerales	NA	NA	NA	endomicorriza	micorriza
ASV3899	CGCAAATTGCACTTCCTGGTATTCCGGGAAGTATGCCTGTTTGAGGGTCGGTTTACATCAAACTCGATGTATCATTTGTGGTACTTCGGAATTGGGTCATCTTTACCTTCCTGGTGCAAGGGACCTGAAATTGATTATTTTTTGCGCGTTTAGACGTTGTTAATGAATTGTCTGATACGTGCCAAAAAATTTTATTAGGTTTACGATCATCTTACGTGGTCTCGTACCTATAAGTTTTTTCGATTTTCGACCTCAGATCAGGTAGGAGTACCCGCTGAACTTAA	k__Fungi	p__Glomeromycota	c__Glomeromycetes	o__Glomerales	f__Glomerales_fam_Incertae_sedis	g__Glomerales_gen_Incertae_sedis	NA	endomicorriza	micorriza
ASV3900	CGCAAATTGCACTCCCCGGCATTCCTGGGAGTATGCCTGTTTGAGGGTCAGTTTAAGTAAAATCGAGGTGTCGTTTCGGCGACATTTCGGAATTGGGTTGTCTTAACCTTTCAGGGTTTTAAGAGGCCTGAAATTGACTTCCTTCGCGCATCCTGAACGTGTGTAATCATTCGTTTATCCGTTTTTGATGCCGAACTCTAATAGGTACGGTCATGTCGTGTGGTCTCGTACCTATAATTTATCATATTTTGACCTCAAATCAGGTAAGAGTACCCGCTGAACTTAA	k__Fungi	p__Glomeromycota	c__Glomeromycetes	o__Glomerales	f__Glomeraceae	NA	NA	endomicorriza	micorriza
ASV3901	CGCAAATTGCACTCCCTGGCATTCCGGGGAGTATGCCTGTTTGAGGGTCAGTTTAAATAAAATCGATGTGTCGCTTTTGTGGCATTTCGGAATTGGGTTATCTTAACCTTTCCAGGTTAAGAGACCTGAAATTGAGGTTTTTTGCGCATCTTAGACGTGTATAATTCGCTTATACGTTTTCGGGTGTCTACTTTTTATTAGGTATGGTCACTTTGTATGATCTCGTACCTATAATTTTTCATAGTTTGACCTCAAATCAGGTAGGAATACCCGCTGAACTTAA	k__Fungi	p__Glomeromycota	c__Glomeromycetes	o__Glomerales	f__Glomeraceae	g__Rhizophagus	NA	endomicorriza	micorriza
ASV3910	CGCACCTTGCGCTCCTTGGTATTCCGAGGAGCATGCCTGTTTGAGTGTCATTAAATTCTCAACTATACAAGTTTTGTTGACTTTGTATGGCTTGGATCATGGGATTTGCGGGCTTTCACAAGTCGGCTATCCTTAAATACATTAGCAGAGCTTTTGTTGCTAACCTCTGGTGTGATAATTATCTACGCCTTTGAGAAGCAACATGTTGAAGCATTGCTTCCAATCGTCTTCATGACAACATTTGACAATCTGACCTCAAATCAGGTAGGACTACCCGCTGAACTTAA	k__Fungi	p__Basidiomycota	c__Agaricomycetes	o__Agaricales	f__Entolomataceae	g__Clitopilus	NA	ectomicorriza	micorriza
ASV3918	CGCACATTGCGCCCGCCAGTATTCTGGCGGGCATGCCTGTTCGAGCGTCATTTCAACCCTCGAGCCATGCTCGGTGTTGGGGCCCTGCGGCTGCCCGCAGGCCCCGAAAAGTAGTGGCGGGCTCGCCAGGACTCCCAGCGCAGTAGCTTAACCTCGCTGGCGGCGTCCCGGCGCGCTCCGGCCGTGAAACCCCCCCTCTCCATACGTTGACCTCGGATCAGGTAGGAATACCCGCTGAACTTAA	k__Fungi	p__Ascomycota	c__Sordariomycetes	o__Phyllachorales	f__Telimenaceae	g__Telimenaceae_gen_Incertae_sedis	NA	ectomicorriza	micorriza
ASV3922	CGCATCTTGCGCTCCTTGGTATTCCGAGGAGCATGCCTGTTTGAGTGTCGTGAACTACTCTCAATTTCAATTCTTTTCCTTTGGGAAAAGGAGCTGAAGTTGGATTTGGATGTTGCTGTGGATGGTCACAACTCATCTTAAATGCATTAGCGATCTGTCCTTGATCACGCACAATGTGATAAGAAAAGCATTGTTAAAGATCAATGGTGAAGATAGCTTCCAATTGTCGAAAAGACAAAGCGTAATAGCATGTCATTTGACCTCAAATCAGGTAGGACTACCCGCTGAACTTAA	k__Fungi	p__Basidiomycota	c__Agaricomycetes	o__Geastrales	f__Geastraceae	g__Geastrum	s__entomophilum	ectomicorriza	micorriza
ASV3933	CGCACCTTGCGCTCCTTGGTATTCCGAGGAGCATGCCTGTTTGAGTGTCATTAAATTCTCAACCATTCAAATTTTTGTTAATTTTTATGGCTTGGATCATGGGATTTGCGGGCTTTTACAAGTCGGCTATCCTTAAATGCATTAGCAGAGCTTTTGCCGCTAACCATTGGTGTGATAGTTATCTACGCCATTAGTGAACGGCATGAATGGAGCTTAGCTTCGAATCGTCCTAAGGGACAACATTTGACAATCTGACCTCAAATCAGGTAGGACTACCCGCTGAACTTAA	k__Fungi	p__Basidiomycota	c__Agaricomycetes	o__Agaricales	f__Entolomataceae	g__Clitopilus	NA	ectomicorriza	micorriza
ASV3942	CGCAAATTGCACTTTCTGGTATTCCGGGAAGTATGCCTGTTTGAGGGTCGGTTTACATCAAACTCGATGTATCGTTTGTGGTACTTCGGAATTGGGTCATCTTTACCTTCGGGTATAAGGGACTTGAAATTGATTATTTTTTTGCGCGTTTAGACGTTGTTAATGAATTGTCTGATATGTGCCAAAAAATTTTATTAGGTTACGACCATCTTACGTGGTCTCGTACCCTATAAGTTTTTCGATTTTCGACCTCAAATCAGGTAGGAGTACCCGCTGAACTTAA	k__Fungi	p__Glomeromycota	c__Glomeromycetes	o__Glomerales	f__Glomerales_fam_Incertae_sedis	g__Glomerales_gen_Incertae_sedis	NA	endomicorriza	micorriza
ASV3968	CGCACCTTGCGCTCCTTGGTTTACCTATGGAGCATGCCTGTTTGAGTGTCATGTTGTTCTCAATTCCTTCAGGTTTTTCTTGCAGAAGCCTGTTAGCTGAATTGGATTTGGAGGTTACATTGCAGGTCCCCCTAAAGGATCGGCTCCTCTTGAAGACATTAGCTGGAGAATGAGACGGGGGCTTTTGAGCACTGCTTGTTTGCCATTGATGTAATAACTATTTCATCATGGCTACTGATGGCAAGTAGTGCGTGAGTTGGAGCCCCTTGTAGCTTGCTCTGCTTCTAGTTGTCAGGTTTGAACCTGATGCATATATATGTATTGACTCTTTGACCTCAAATCAGGTAGGATTACCCGCTGAACTTAA	k__Fungi	p__Basidiomycota	c__Agaricomycetes	o__Hymenochaetales	f__Hymenochaetaceae	g__Coltricia	NA	ectomicorriza	micorriza
ASV3981	CGCATATTGCACTCTCTGGTATTCCGGAGAGTATGCTTGTTTGAGTATCTGTAAACATCTCAAATCTCTCGACGCTTGCGTTATGAGGGAATTGGATTTGAGCAATCCCGACTCTCCCTTTCGATAGGATGGAGGAGGAGGGTTGCTTGAAATGCAGATGCAGCTGGACATTCTTCTGAGCTCAAAGCATATCTATTTAGTCCCGTCAAAAGGATTATTATTTTTTGCTTCAGCTTATATAAAGGTCGAATGAACAATAACGCTGATTGCAGGAAAACTTGTTCTGTAAAAGAGAACTTGTGAACTCGATCTCAAATCAAGTAAGACTACCCGCTGAACTTAA	k__Fungi	p__Mortierellomycota	c__Mortierellomycetes	o__Mortierellales	f__Mortierellaceae	g__Mortierella	s__elongatula	ectomicorriza	micorriza
ASV4000	TGCACCTTGCGTTCCTTGGTATTCCGAGGAGCATGCCTGTTTGAGTGTCATGAAATTCTCAACCTTTCTGGCTTTGGCTGGTCAGGCTTGGATTGTGGGAGCTGCTGGTTTTTCGAATCAGCTCTTCTGAAAAGCATTAGCAGGGAATCATTGCTGATTGTCTTTGGTATGATAATCATCTATACCACTGACTTTTTAAAGGTCCTGCTTCTAACCGTCTGTCTGTGTGGAACAATGATATGACAACTTTGACCTCAAATCAGGTAGGACTACCTGCTGAACTTAA	k__Fungi	p__Basidiomycota	c__Agaricomycetes	o__Agaricales	f__Entolomataceae	g__Entoloma	NA	ectomicorriza	micorriza
ASV4001	CGCAAATTGCACTCTCTGGTATTCCGGGAGTATGCCTGTTTGAGGGTCAGTTTAAATAAAATCGTTATGTTGCTTTTTGTGACATTCGGAATTGGGTTGTCTTAACCTTTTAAGAAACCTGAAATTGATATTTTTGTGCATCTTAGACGTGTATAAAATCATTTATCCCGTTTACAGGTGTTAATTTTTTATTAGGTATAATCACGTTGCATGATATTATACCTATAATTCTTCATATTTTGACCTCAAATCAGGTAAGATTACCCGCTGAACTTAA	k__Fungi	p__Glomeromycota	c__Glomeromycetes	o__Glomerales	f__Glomeraceae	g__Glomeraceae_gen_Incertae_sedis	NA	endomicorriza	micorriza
ASV4026	CGCAAATTGCACTCTCTGGTATTCCGGGAGTATGCCTGTTTGAGGGTCAGTTTTAAATAAAAATCGTTATGTTGCTTTTTGTGACATTCGGAATTGGGTTGTCTTAACCTTTTAAGAAACCTGAAATTGATATTTTTGTGCATCTTAGACGTGTATAAATTCCATTTATCCCGTTTTACAAGGTGTTAATTTTTATTAGGTATAATCACGTTGTATGATATTATACCTATAATTCTTCATATTTTGACCTCAAATCAGGTAAGATTACCCGCTGAACTTAA	k__Fungi	p__Glomeromycota	c__Glomeromycetes	o__Glomerales	f__Glomeraceae	g__Glomeraceae_gen_Incertae_sedis	NA	endomicorriza	micorriza
ASV4044	CGCAAATTGCACTTCCTGGTATTCCGGGGAGTATGCCTGTTTGAGGGTCGGTTTACAACGAACTCGATGTATCGTTTTTTGCGGTACCTCGGAATTGGGTCTACTTCGCCCTTGGGTGTAAGGGACCTGAAATTGATCATTCTTTGCGCATCTTGGACGTTATTAATGAATTGTCTGAATGCCAAAATTTTTATTAGGTTACGATCATCTTATGTAGTCTCGTACCTATAACTTCGAATTTCGACCTCAAATCAGGTAGGAGTACCCGCTGAACTTAA	k__Fungi	p__Glomeromycota	c__Glomeromycetes	o__Glomerales	f__Glomerales_fam_Incertae_sedis	g__Glomerales_gen_Incertae_sedis	NA	endomicorriza	micorriza
ASV4046	CGCAAATTGCACTCTCTGGTATTCCTGAGAGTATGCCTGTTTGAGGGTTGGTTTAAATAACAATCGATGTGTTGCTTTTGTGACATTTCGGAATTGGGTCATCTTAATTCCTATGTTTTAAGAGACCTAAAATTGACGTTTTCGCGCATCTCGACGTGTATAATTTTTTTATCCCGTCATTGGATGCCGGATATTATTAGGTGTGATCATGTTAAGTGGTTTCATGCCTATATGAATCTTGATTTCAACCTCAAATCAGGTAGGGATACCCGCTGAACTTAA	k__Fungi	p__Glomeromycota	c__Glomeromycetes	o__Glomerales	f__Glomeraceae	g__Glomeraceae_gen_Incertae_sedis	NA	endomicorriza	micorriza
ASV4072	CGCACCTTGCGCTCCTCGGTATTCCGAGGAGCATGCCTGTTTGAGTGTCTTGAAACCATCAACTCCTCCCCATTTTGTGTGGGGTGGCATGTTGGAGATGGGGGCTTGCTGCCGTGAGGCCGCTCCCCTTAAATGATTCGGTTGGGCCTGTGGGTCAAACTCAGCTGGGCGTTGTACAAACCTCGCTCTGGACATGAGTCCCCTTTGTTGTGCCCTCCCTAGACCTGCCTTTCGAGTGGCGGTCAACTTTTTGAATTCTGACCTCAAATCAGGTAGGACTACCCGCTGAACTTAA	k__Fungi	p__Basidiomycota	c__Agaricomycetes	o__Trechisporales	f__Hydnodontaceae	g__Trechispora	NA	ectomicorriza	micorriza
ASV4097	CGCACCTTGCGCTCCTTGGTATTCCGAGGAGCATGCCTGTTCGAGTGTCACCGAATTCTCAAGCCGAACCCTTTGATCCGTCGGAGGGTCGGTCTTGGACATGGGAGTCTGCGGGCGGAACCCCACCGTCGGCTCTCCTCAAAAGAATTAGCTGTGGGCGCGAGCCCTGCGCGGCACGGCCTCTTCGACGTCATAATGATCGTCGTGGGCTGGAAGTGCACGGATCGGCACGTCCCATGCTTCCCAACTTCTGCGAGCTCGTCCGTCATGCGGACGACCGCGCTCATGCAGGCTTGACCTCGAATCAGGTAGGACTACCCGCTGAACTTAA	k__Fungi	p__Basidiomycota	c__Agaricomycetes	o__Boletales	f__Sclerodermataceae	g__Scleroderma	NA	ectomicorriza	micorriza
ASV4131	CGCACCTTGCGCCCCTTGGTTATTCCTCGGGGCATGCCTGTTTGAGTATCATGAACACCTCAACTCTCATGGTCTTCCATGACGAGCTTGGACTTTGGAGGTCTGCTGGCCGTGTGGCCAGCTCCTCTCAAATGAATCAGCTTGCCAGCGTTTGGCGGCGTCACGGGTGTGATAACTATCTACGCTCGCGGTCATCTGTCAAGTAACCCTCAGCAATGAAGGTTCGTTGGGGCTCATAAACGTCTCTCCTCGGAGAGGACAGCTTTTGAACGTTCGATCTCAAATCAGGTAGGACTACCCGCTGAACTTAA	k__Fungi	p__Basidiomycota	c__Agaricomycetes	o__Thelephorales	f__Thelephoraceae	g__Tomentella	NA	ectomicorriza	micorriza
ASV4137	CACAAATTGCACTTCTTGGTATTCCGAGAAGTACACATGCTTGAGGGTCAGTTAAAAAATATCATACATCTTTGATGTGGCGGATCTGGGTTATCCGATATTATTTAATCGGTTACCTAAAATTTGGTAGATGTGTAATGTGAAGCATACTAAGTTAGTCGCTAATCATTTATAATACTTATTACATTATCTAAATAATTAGGTAGTGTATAAATTATGAGAAATGACCTCAAGTCATGTGAGAGTACCCACTGAACTTAA	k__Fungi	p__Glomeromycota	c__Glomeromycetes	o__Gigasporales	f__Gigasporaceae	g__Dentiscutata	NA	endomicorriza	micorriza
ASV4156	CGCAAATTGCACTTTCTGGTATTCCGGGAAGTATGCCTGTTTGAGGGTCGGTTTACATCAAACTCGATGTATCGTTTGTGGTACTTCGGAATTGGGTCATCTTCACCTTTGGGTATAAGGGACCTGAAATTGATTATTTTTTGCGCGTTTAGACGTGTTAATGAATTGTCTGATATGTGTCAAAAAATTTTATTAGGTTACGACCATCTTACGTGGTTTCGTACCTATAAGTTCTTCGATTTTCGACCTCAGATCAGGTAGGAGTACCCGCTGAACTTAA	k__Fungi	p__Glomeromycota	c__Glomeromycetes	o__Glomerales	f__Glomerales_fam_Incertae_sedis	g__Glomerales_gen_Incertae_sedis	NA	endomicorriza	micorriza
ASV4164	CGCAAATTGCACTCTCTGGAATTCCTGAGAGTATGCCTGTTTGAGGGTTGGTTTAAATAACAATCGATGTGTCGCTTTTGTGACATTTCGGAGTTGGGTTATCTTAATTCCTATGTTTTAAGAAACCTAAAATTGACGTTTTCGCGCATCTCGACGTGTATAATTTTCTTTATCCCGTCAGTTGGATGCCGGATATTATTAGGTGTGACTATGATAAGTGGTTTCATGCCTATAGGAATCTTGATTTCAACCTCAAATCAGGTAGGGATACCCGCTGAACTTAA	k__Fungi	p__Glomeromycota	c__Glomeromycetes	o__Glomerales	f__Glomeraceae	g__Glomeraceae_gen_Incertae_sedis	NA	endomicorriza	micorriza
ASV4188	CGCACCTTGCGCCCTTTGGCTATTCCGAAGGGCATGCCTGTTTGAGTATCGTGAACACCTCAACTCCCATGGTTTACCATGGTGAGATTGGACTCTGGAGGTTTTGCTGGCCCTCGGTCGGCTCCTCTCAAATGAATTAGCTTACCAGTTTATGGTTGCGCCACAGGTGTGATAACTATCTGCTCTTGTGGTCGTACACCAGATAACCTTCAACTCTGGAGGTTGGCTGGGGCTCACAAACGTCTCTCCTCGTGAAGACAGCCTTTTGAACGTTTGATCTCAAATCAGGTAGGACTACCCGCTGAACTTAA	k__Fungi	p__Basidiomycota	c__Agaricomycetes	o__Thelephorales	f__Thelephoraceae	g__Tomentella	NA	ectomicorriza	micorriza
ASV4213	CGCAAATTGCACTCTCTGGAATTCCTGAGAGTATGCCTGTTTGAGGGTTGGTTTAAATAACAATCGATGTGTCGCTTTTGTGACATTTCGGAGTTGGGTTATCTTAATTCCCCTATGTTTTAAGAAACCTACAATTGACGTTTTCGCGCATCTCGACGTGTATAATTTTTTTTATCCCGTCAGTTGGATGCCGGATATTATTAGGTGTGACTATGATAAGTGGTTTCATGCCTATAGGAATCTTGATTTTAACCTCAAATCAGGTAGGGATACCCGCTGAACTTAA	k__Fungi	p__Glomeromycota	c__Glomeromycetes	o__Glomerales	f__Glomeraceae	g__Glomeraceae_gen_Incertae_sedis	NA	endomicorriza	micorriza
ASV4239	CGCACCTTGCACTCCTTGGTTTACCTATGGAGTATGCCTGTTTGAGTGTCATGTTTGCATCAGTTCTCCCAGGTTTTCTAACATAAGTGATGCCTGTTGGATGAATTGGATTTGGAGGGTTATAATGCAGGTCCCTCTTCTCTTGGGGGGATCAGCTCCTCTTGAAAATATTAGCTGGAGGATGAGACAAAGACTTTTTTAGTGCCTTCCAGTTGTTATGGTGTAATAATTATTTCATCATAGCTTAGGAATGACACGCATATATATATGTGTGAAGTCTTTTGTAGCTTGCTCCGCTGCAAATGGCTAGGATCAAAATTAGACATTTTGACCTCAAATCAGGCAGGATTACCCGCTGAACTTAA	k__Fungi	p__Basidiomycota	c__Agaricomycetes	o__Hymenochaetales	f__Hymenochaetaceae	g__Coltricia	s__lateralis	ectomicorriza	micorriza
ASV4258	CGCAAATTGCACTTCCTGGTATTCCGGGAAGTATGCCTGTTTGAGGGTCGGTTTACATCAAACTCGATGTATCGTTTGTGGTACTTCGGAATTGGGTCATCTTTACCTTCCTGGTGCAAGGGACCTGAAATTGATTATTTTTTGCGCGTTTAGACGTTGTTAATGAATTGTCTGATGTGTGCCAAAAAATTTTTATTAGGTTTACGATCATCTTACGTGGTCTCGTACCTATAAGTTTTTTCGATTTTCGACCTCAGATCAGGTAGGAGTACCCGCTGAACTTAA	k__Fungi	p__Glomeromycota	c__Glomeromycetes	o__Glomerales	f__Glomerales_fam_Incertae_sedis	g__Glomerales_gen_Incertae_sedis	NA	endomicorriza	micorriza
ASV4259	CGCAAATTGCACTCCCCGGCATTCCTGGGAGTATGCCTGTTTGAGGGTCAGTTTAAGTAAAATCGAGGTGTCGTTTCGGCGACATTTCGGAATTGGGTTGTCTTAACCTTTCAGGGTTTTAAGAGGCCTGAAATTGACTTCTTTCGCGCATCCTGAACGTGTGTAATCATTCGTTTATCCGTTTTTGATGCCGAACTCTAATAGGTACGGTCATGTCGTGTGGTCTCGTACTTATAATTCATCATATTTTGACCTCAAATCAGGTAAGAGTACCCGCTGAACTTAA	k__Fungi	p__Glomeromycota	c__Glomeromycetes	o__Glomerales	f__Glomeraceae	NA	NA	endomicorriza	micorriza
ASV4270	CGCATCTTGCGCTTCTTGGTATTCCGAGAAGCATGCCTGTTTGAGTGTTATACAATTTTCAAGCTGTTAGTTTTTTCTTTTGTGAAAAGGCATCAAATATGGCTTGAATTCTGGAAGTTGCTGGTTTTTTTAAAACATATTTAATCAGCTCTTCTTAAATATATCAGTAATGATTATTACCAACTCAGTTTTGATATGATAATTACTTGTATCATCATTGAAATGGACTTTCTTTATAGAAAAAGATAATCTTGCTTTTTGAATTGTTTTATTTGAAACAATATATTAAATAATTTGACCTCAAATCAGGTAGGACTACCCGCTGAACTTAA	k__Fungi	p__Basidiomycota	c__Agaricomycetes	o__Agaricales	f__Entolomataceae	g__Entolomataceae_gen_Incertae_sedis	NA	ectomicorriza	micorriza
ASV4283	CGCACCTTGCGCTCCTTGGTATTCCGAGGAGCATGCCTGTTTGAGTGTCTTGAAGTCATCAACCCCGAGCGTTTCGACGCGAAGGGCGTTGGACCTGGGGCGTGCTGCCGCTGGGCTGCTCCCCTCAAATGAGTCGGCTGGACCTCTGGGTCGAGATCGAAAGGGCGTTGTACCATCCTCGCTCCTCGAAGACCCGCAAGGGAAGGCCCCGACCTGCCTCGCCTTTGGGTGGCGGTCAACTTTCTGAAATCTGACCTCAAATCAGGTAGGACTACCCGCTGAACTTAA	k__Fungi	p__Basidiomycota	c__Agaricomycetes	o__Trechisporales	f__Hydnodontaceae	g__Trechispora	NA	ectomicorriza	micorriza
ASV4306	CGCAAATTGCACTCTCTGGCAATCCGGGGAGTATGCCTGTTTGAGGGTCAGTTTAAATAAAATCGTTATGTCGCTTTTGTGACTTTCGGAATTGGGTTATCTTAATCTTTTAAGCTAAGAAATCTGAAATTGATATTTTTGTGCATCCTAGACGTATATAATTTATTTATCCGTTTTCGAAGCCGAACTCTATTAGGTATGGTCATGTCGTGTGACTCGTACCTATAATTCATCATATTTTGACCTCAAATCAGGTAAGATTACCCGCTGAACTTAA	k__Fungi	p__Glomeromycota	c__Glomeromycetes	o__Glomerales	f__Glomeraceae	g__Glomeraceae_gen_Incertae_sedis	NA	endomicorriza	micorriza
ASV4376	CGCAAATTGCACTCCCCGGCATTCCTGGGAGTATGCCTGTTTGAGGGTCAGTTTAAGTAAAATCGAGGTGTCGTTTCGGCGACGTTTCGGAATTGGGTTGTCTTAACCTTTCAGGGGTTTTAAGAGGCCTGAAATTGACTTCTTTCGCGCATCCTGAACGTGTGTAATCATTCGCTTATCCGTTTTTGATGCCGAACTCTAATTAATAGGTACGGTCATGTCGTGTGGTCTCGTACCTATAATTCATCATATTTTGACCTCAAATCAGGTAAGAGTACCCGCTGAACTTAA	k__Fungi	p__Glomeromycota	c__Glomeromycetes	o__Glomerales	f__Glomeraceae	NA	NA	endomicorriza	micorriza
ASV4384	CGCAAATTGCACTTTCTGGTATTCCGGGAAGTATGCCTGTTTGAGGGTCGGTTTACATCAAACTCGATGTATCGTTTGTGGTACTTCGGAATTGGGTCATCTTTACCTTCGGGTACAAGGGACTTGAAATTGATTATTTTTTTGCGCGTTTAGACGTTGTTAATGAATTGTCTGATATGTGCCAAAAAATTTTATTAGGTTACGATCATCTTACGTGGTCTCGTACCTATAAGTTTTTCGATTTTCGACCTCAAATCAGGTAGGAGTACCCGCTGAACTTAA	k__Fungi	p__Glomeromycota	c__Glomeromycetes	o__Glomerales	f__Glomerales_fam_Incertae_sedis	g__Glomerales_gen_Incertae_sedis	NA	endomicorriza	micorriza
ASV4388	CGCACCTTGCGCCCTTTGGCTATTCCGAAGGGCATGCCTGTTTGAGTATCGTGAACACCTCAACTCTCATGGTTTGCCATGATGAGATTGGACTCTGGAGGTTTTGCTGGCCTTTGGTCGGCTCCTCTTAAATGAATTAGCTTGCCGGTATATGGTGGCGCCACAGGTGTGATAACTATCTGCTCTTGTGGTCGTACGCCAGATAACCTTCAACAGTGGAGGTTTGCTGGGGCTCACAAATGTCTCTCCTTGTGAAGACAGCCTTTTGAACGTTTGATCTCAAATCAGGTAGGACTACCCGCTGAACTTAA	k__Fungi	p__Basidiomycota	c__Agaricomycetes	o__Thelephorales	f__Thelephoraceae	g__Tomentella	NA	ectomicorriza	micorriza
ASV4428	CGCAAATTGCACTTTCTGGTATTCCGGGAAGTATGCCTGTTTGAGGGTCGGTTTACATCAAACTCGATGTATCGTTTGTGGTACTTCGGAATTGGGTCATCTTTACCTTTTGGGTATAAGGGACCTGAAATTGATTATTTTTTTGCGCGTTTAGACGTTGTTAATGAATTGTCTGATATGTGTCAAAAAATTTTATTAGGTTACGACCATCTTACGTGGTTTCGTACCTATAAGTTTTTCGATTTTCGACCTCAGATCAGGTAGGAGTACCCGCTGAACTTAA	k__Fungi	p__Glomeromycota	c__Glomeromycetes	o__Glomerales	f__Glomerales_fam_Incertae_sedis	g__Glomerales_gen_Incertae_sedis	NA	endomicorriza	micorriza
ASV4441	CGCATCTTGCGCTCCTTGGTATTCCGAGGAGCATGCCTGTTTGAGTGTCATGAAACTATCAAACTGTAATTGTTTTTATTAATGATTGCAGATTTGGATTTGGATGCTTGCTGGACCATGGATGGCCCAGCTCATCTGAAATTTATTAGCTGATCCAAGGATCATGGATTATCCACTTGGCGTGATAAGTTATCACCCGCTGAGGACTTATCCAGAGATCATAATGGGTTGCTTCTAATGGATACTGCTGTATCTTGCTTGAATCATCTGACCTCAAATCAGGTAGGACTACCCGCTGAACTTAA	k__Fungi	p__Basidiomycota	c__Agaricomycetes	o__Geastrales	f__Geastrales_fam_Incertae_sedis	g__Geastrales_gen_Incertae_sedis	NA	ectomicorriza	micorriza
ASV4442	CGCAAATTGCACTTCCTGGTATTCCGGGAAGTATGCCTGTTTGAGGGTCGGTTTATATCAAACTCGATGTATCGCTTGTGGTACCTCGGAATTGGGTCATCTTTACCTTCGGGTACAAGGGACCTGAAATTGATTATTTTTGCGCATTTTTAGACGTTGTTAATAATTGTTTGATATGCCAAATTTTTATTAGGTTACGATCATCTTACGTGGTTTCGTACCTATGTTTTTCGATTTTCGACCTCAAATCAGGTAGGAATACCCGCTGAACTTAA	k__Fungi	p__Glomeromycota	c__Glomeromycetes	o__Glomerales	f__Glomerales_fam_Incertae_sedis	g__Glomerales_gen_Incertae_sedis	NA	endomicorriza	micorriza
ASV4447	CGCAAATTGCACTCTCTGGAATTCCGGGGAGTATGCCTGTTTGAGGGTCAGTTTAAATAAAATCGATGTGTCGCTTTTGTGGCATTTCGGAATTGGATTATCTTAACCTTTCAGGTTAAGAGACCTGAAATTGAGATTTTCTGTGCATCCTGGACGTGTATAATTCGCTTATACGTTTTCGGGTGTCAATTTTTTATTAGGTATGGACACTTTGTATGATCTCGTACCTATAATTTCTCATAATTTGACCTCAAATCAGGTAGGAATACCCGCTGAACTTAA	k__Fungi	p__Glomeromycota	c__Glomeromycetes	o__Glomerales	f__Glomeraceae	g__Rhizophagus	NA	endomicorriza	micorriza
ASV4449	CGCAAATTGCACTCCCTGGCATTCCGGGGAGTATGCCTGTTTGAGGGTCAGTTTAAATAAAATCGAGATGTCGTCTCGGTGACATTTCGGAATTGAGTTGTCTTAACCTTTCAGGTTAAGTGGCCTGAAATTGATGTTTTTTTTGCGCATCCTGTGAACGTGTGTAAATTCCATTTATCCGTTTTCGATGCCGAATTCTATTAGGTATGGTCATGTCGTGTGGTCTCGTACCTATAATTTATCATATTTTGACCTCAAATCAGGTAAGAGTACCCGCTGAACTTAA	k__Fungi	p__Glomeromycota	c__Glomeromycetes	o__Glomerales	f__Glomerales_fam_Incertae_sedis	g__Glomerales_gen_Incertae_sedis	NA	endomicorriza	micorriza
ASV4450	CGCACCTTGCGCTCCTTGGTATTCCGAGGAGCATGCCTGTTTGAGTGTCATGAAATTCTCAACCTCTCTAGTCTTATGGCTAGTTGGGCTTGGATCTTGGAAGTTGCTGGTTCCATCCGAATCCGCTCTTCTCAAATGCATTAGCAGAGACATTTGTCGATCATCTTTGGTATGATAATTATCTATATCATTGATAATCGGCTCCCTTCAGGGAAACGTCTTGCTTCTAATCGTCTTTTGGACAACTTGATAACTTTTGACCTCAAATCAGGTAGGACTACCCGCTGAACTTAA	k__Fungi	p__Basidiomycota	c__Agaricomycetes	o__Agaricales	f__Entolomataceae	g__Entoloma	NA	ectomicorriza	micorriza
ASV4451	CGCACCTTGCGCTCCTCGGTATTCCGAGGAGCATGCCTGTTTGAGTGTCATCGAAATCTCGAACCGAGGCCTTCGACCCCGTTCGAAGCTCGGTCTCGGAGCGTGGGGGTCTGTCGGCGGCGACGTCGGCTCCCCTCAAAGGCATTAGCTGTGGGCGCCAGCCCTGCGTGGCACGGCCTCCCCGACGTCGTAATGATCGTCGCGGGCTGGAAGCGCGTGGATCGGCGTTCCCATGCTTCGCGAACCTTCGTGGGGACGACCTGCGAGCCTCGAAGCTTGACCTCAAATCAGGTAGGACTACCCGCTGAACTTAA	k__Fungi	p__Basidiomycota	c__Agaricomycetes	o__Boletales	f__Sclerodermataceae	g__Scleroderma	NA	ectomicorriza	micorriza
ASV4476	CGCACCTTGCGCTCCTTGGTATTCCGAGGAGCATGCCTGTTTGAGTGTCATGAAATTCTCAACCTCACCATTAATGGGTGAGGCTTGGATTTATGGGGGGTGTGCTGGCACTTGTGTTGGCTCTCCTTAAATGCATTAGCAAGATCATTGTTGATCATCTTTGATATGATAAATTTATCTATATCATTGGTGAATCATGTCTTTTGCAAATATACATTTAACTGTTTTACATAATTTTTGACCTCAAATCAGGTAGGACTACCCGCTGAACTTAA	k__Fungi	p__Basidiomycota	c__Agaricomycetes	o__Agaricales	f__Entolomataceae	g__Entoloma	NA	ectomicorriza	micorriza
ASV4496	CGCAAATTGCACTTCCTGGGATTCCGGGAAGTATGCCTGTTTGAGGGTCAGTTTAAGTTAAATCGATGTGTTGCTTCGGTGACATTTTTCGGAATTGGGTTGTCTTAGTCTTTTAGGGTTAAGAAGCCTGAAATTGATGATTCTTTGCGTATCCTAAACGTGTGTAATTACATTCATCCGTTTTCGATGCCAATTTTTATTAGGTATGGTCATGTCGTGTGGTCTCGTATCTATAGTTTTTCATATTTTGACCTCAAATCAGGTAGGAGTACCCGCTGAACTTAA	k__Fungi	p__Glomeromycota	c__Glomeromycetes	o__Glomerales	NA	NA	NA	endomicorriza	micorriza
ASV4507	CGCACCTTGCGCTCCTTGGTATTCCGAGGAGCATGCCTGTTTGAGTGTCTTGAAGTCATCAACCCCACCCGTTCTTGTGGACGGGCCGGGTTGGATTGTGGGGGCATGCGGGCCGCAGGGCGCGCTCCCCCGAAAAGCCTCGGTAGGGCCTGCGGGACAGACTCGGGGTGTTGTACGATCCTCGCTTCGTTGTCTTCCCCGCTCCGAAAGGAGCCCCTCCCTCGGCCGGCCGTCGGGTCGGCCAACTCAACCTTTGCAATCTGACCTCAAATCAGGTAGGACTACCCGCTGAACTTAA	k__Fungi	p__Basidiomycota	c__Agaricomycetes	o__Trechisporales	f__Trechisporales_fam_Incertae_sedis	g__Trechisporales_gen_Incertae_sedis	NA	ectomicorriza	micorriza
ASV4521	CGCACCTTGCGCTCCTTGGTTTACCTATGGAGCATGCCTGTTTGAGTGTTATCTTAATCTCAATTCCCCCAGGTTTTGTTTTAAATTTAAAATGAAAGCCTGCTGGGTAAGCTGGATTTGGAGGTACAATGCAGGTCCCTCTTTGGGATCAGCTCCTCTTAAAAACATTAGCTGGAGGATGATGCGCAAAGGCTTTTAGTGCCCTGCCTGTTTGTTTATGATGTAATAATTATTCCATCATAGCAGAAAATGACATGTGCACACTTCTTATGAAGTCTCTGTGGCTTACTCTGCTACAAATTTGTCAGGACCTCTTTTTGCCCTGTCACCAAATTGATCCTTTTGACCTCAAATCAGGTAGGACTACCCGCTGAACTTAA	k__Fungi	p__Basidiomycota	c__Agaricomycetes	o__Hymenochaetales	f__Hymenochaetaceae	g__Coltricia	s__rigida	ectomicorriza	micorriza
ASV4537	CGCACCTTGCGCTCCTTGGTATTCCGAGGAGCATGCCTGTTTGAGTGTCATGAAATTCTCAACCTCTCTAACTTTGCAGTTAGTGAGGCTTGGATCATGGAAGTTGCTGGCTTTTGGAGTCAGCTCTTCTTAAATATATTAGCAAAGACCTTTCAACCTGGTCATCTTTGGTATGATAATTATCTATATCATTGATGATTAGTAGTATCCTTTAATTAGGGAGGACTTGCTTCAAATAGTCTTAATTGACAACTTTGACAAATTTGACCTCAAATCAGGTAGGACTACCCGCTGAACTTAA	k__Fungi	p__Basidiomycota	c__Agaricomycetes	o__Agaricales	f__Entolomataceae	g__Entoloma	NA	ectomicorriza	micorriza
ASV4546	CGCACCTTGCGCTCCTTGGTATTCCGAGGAGCATGCCTGTTTGAGTGTCATGAAATTCTCAACCACCTTGGGTTTGTGCTCGAGGTGGAGTTGGACTTTGGAGGCTTCTCTGCCGGCGCTTTTGAGTAAGCTCTGTCGGCTCCTCTTGAATACATGAGCTTTCCAGTGGGAGGGGATGATGGCAAAGCGATGCCGATGTGATAGTTATCTACGTCGGTCACACTTTGTGTCCTCTGCACAGGGCAGCCTCTTTGACATGCAGAGATGCATGCCAAACTTGACACATTCGACCTCAAATCAGGTAGGACTACCCGCTGAACTTAA	k__Fungi	p__Basidiomycota	c__Agaricomycetes	o__Thelephorales	f__Bankeraceae	g__Phellodon	NA	ectomicorriza	micorriza
ASV4563	CGCACCTTGCGCTTCTTGGTATTCCGAGGAGCATGCCTGTTTGAGTGTCATGAAATTCTCAACCTTTCTTACTTGTTAAGTGAGGCTTGGATTGTGGAAGTTGCTGGTTCAGTCCGAGTCAGCTCTTCTTAAATGCATTAGCAATGACCGACGGTCAATGATATGATAATTATCTATATCATGGACAATAGGGGATGTTTGCTTCTAAATGGCCTCTGTATTATTTGACCTCAAATCAGGTAGGACTACCCGCTGAACTTAA	k__Fungi	p__Basidiomycota	c__Agaricomycetes	o__Agaricales	f__Entolomataceae	g__Entoloma	NA	ectomicorriza	micorriza
ASV4567	CGCACATTGCGCCCTCTGGTATTCCGGAGGGCATGCCTGTCCGAGCGTCATTGCAACCCTCAAGCGCGGCTTGTGTGTTGGGCGATCGTCCCGTCTTCGGAGGGACGCGTCCGAAAGGCAGTGACGGCGTCGTGTTCCGGTGCCCGAGCGTATGGGGCTTAGTCTTCCGCTCTAGTGGCCTGGCCGACTGTCCGGTCGAACCAATCTATAACTTCTAGTGGTTGACCTCGGATCAGGTAGGGTTACCCGCTGAACTTAA	k__Fungi	p__Ascomycota	c__Eurotiomycetes	o__Onygenales	f__Ascosphaeraceae	g__Ascosphaera	NA	micorriza_1	micorriza
ASV4579	CGCAAATTGCACTCTCTGGCAATCCGGGGAGTATGCCTGTTTGAGGGTCAGTTTAAATAAAATCGTTATGTCGCTTTTGTGACTTTCGGAATTGGGTTATCTTAATCTTTTAAGCTAAGAAACCTGAAATTGATATTTTTGTGCATCCTAGACGTATATAATTTATTTATCCGTTTTCGATGCCGAACTCTATTAGGTATGGTCATGTCGTGTGGTCTCGTACCTATAATTCATCATATTTTGACCTCAAATCAGGTAAGAGTACCCGCTGAACTTAA	k__Fungi	p__Glomeromycota	c__Glomeromycetes	o__Glomerales	f__Glomeraceae	g__Glomeraceae_gen_Incertae_sedis	NA	endomicorriza	micorriza
ASV4607	CGCACCTTGCGCTCCTTGGTATTCCGAGGAGCATGCCTGTTCGAGTGTCACCGAATTCTCAAGCCGAACCCTTTGATCCGTCGGAGGGTCGGTCTTGGACATGGGAGTCTGCGGGCGGAACCCCACCGTCGGCTCTCCTCAAAAGAATTAGCTGTGGGCGCGAGCCCTGCGCGGCACGGCCTCTTCGACGTCATAATGATCGTCGTGGGCTGGAAGTGCACGGATCGGCACGTCCCATGCTTCCCAACTTCTGCGAGCTCGTCCGTCATGCGGACGACCGCGCTCATGCAGGCTTGACCTCGAATCAGGTAGGACCACCCGCTGAACTTAA	k__Fungi	p__Basidiomycota	c__Agaricomycetes	o__Boletales	f__Sclerodermataceae	g__Scleroderma	NA	ectomicorriza	micorriza
ASV4662	CGCAAATTGCACTTTCTTGGGATTCCGGGAAGTATGCCTGTTTGAGGGTCAGTTTAAATAAATCGATGTGTTGCCTCGGTGACATTTTTCGGAGTTGGGTTGTCTTAACCTTTTAGGTTAAGAGGCCTGAAATTGATGTTTTTTCGCGTATCCTGAACGTGTGTAATTCATTTATCCGTTTTCGATGCAATCTCTATTAGGTATGGTCATATCGTGTAGTCTCGTACCTATATTTCTTCATATTTTGACCTCAAATCAGGTAGGAGTACCCGCTGAACTTAA	k__Fungi	p__Glomeromycota	c__Glomeromycetes	o__Glomerales	f__Glomerales_fam_Incertae_sedis	g__Glomerales_gen_Incertae_sedis	NA	endomicorriza	micorriza
ASV4688	CGCAAATTGCACTCTCTGGCATTCCGGAGAGTATGCCTGTTTGAGGGTCGTTAAGAAGAAGGATCGATCCCGTCGCCTTTCGGGGTTGACATGTGATCGGAATTGAGCCCACCTTTTTTGAACCTTTCGAGGGTCTCGCTTAAGGGGTTTAAAATTTGATCGCTATGATAACGACTTGTGTATGCTTAATACGTAAGTTCAATGTCATGCATCCCTTTATTAGGTCGTGACCATATTGATCAAAGTAACAGTTGATGACGGTTTTGCGACCTATAATTTATTCACGAAATGACCTCAAATCAGGTAGGAATACCCGCTGAACTTAA	k__Fungi	p__Glomeromycota	c__Glomeromycetes	o__Glomerales	f__Glomeraceae	g__Sclerocarpum	s__amazonicum	endomicorriza	micorriza
ASV4708	CGCAAATTGCACTCTCTGGTACTCCGGGGAGTATGCCTGTTTGAGGGTCAGTTTAAGTAAATCGGTATGTTGCTTTTTGTGACATTTCGGAATTGGATTATCTTAATCTTTTAGGTTAAGAAATCTGAAATTTTTGATATTTTATGCGCATCCTAGACGTGTATAATTTACTTTATCCGTTTCGGGTGTCAGTCTTTATTAGGTATGGTCATAGTGTATGGTCTCATTACCTATAATTTTTCATATTTGACCTCAAATCAGGTAAGAGTACCCGCTGAACTTAA	k__Fungi	p__Glomeromycota	c__Glomeromycetes	o__Glomerales	f__Glomeraceae	NA	NA	endomicorriza	micorriza
ASV4710	CGCAAATTGCACTCTCTGGTATTCCTGGGAGTATGCCTGTTTGAGGGTTGGTGTTTAAATAACAATCGATGTGTTGCTTTTGTGACATTTCGGAATTGGGTTATCTTAATTCCTATGTTTTAAGAGACCTAAAATTGACGTTTTCGCGCATCTCGACGTGTATAATTTTTTTTATCCCGTCACTGGATGCCGGATATTATTAGGTGTGACCATGCTAAGTGGTTTCATGCCTATAGGAATCTTGATTTCAACCTCAAATCAGGTAGGGATACCCGCTGAACTTAA	k__Fungi	p__Glomeromycota	c__Glomeromycetes	o__Glomerales	f__Glomeraceae	g__Glomeraceae_gen_Incertae_sedis	NA	endomicorriza	micorriza
ASV4724	CGCAAATTGCACTCCCTGGCACTCCGGGGAGTATGCCTGTTTGAGGGTCAGTTTAAATAAAATCGATGTGTCGCTTTTGTGACATTTCGGAATTGGGTTATCTTAACCTTTCCAGGTTAAGAGACCTGAAATTGAGGTTTTTTGCGCATCTTAGACGTGTATAATTCGCTTATACGTTTTCGGGTGTCTACTTTTTATTAGGTATGGTCACTTTGTATGATCTCGTACCTATAATTTTTCATAGTTTGACCTCAAATCAGGTAGGAATACCCGCTGAACTTAA	k__Fungi	p__Glomeromycota	c__Glomeromycetes	o__Glomerales	f__Glomeraceae	g__Rhizophagus	NA	endomicorriza	micorriza
ASV4728	CGCAAATTGCACTTCCTTGGGATTCTGGGAAGTATGCCTCAGTTTAAATAAATCGATGTTGTTGCCTTGGTGACATTTTTTGGAGTTGGGTTGTCTTAACCTTTTAGGTTAAGAGGCCTGAAATTGATGTTTTTTCGCGTATCCTGAACGTGTGTAATTCATTTATCCGTTTTTGATGCAATCTCTATTAGGTATAGTCATATCGTGTAGTCTCGTACCTATATTTCTTCATATTTTGACCTCAAATCAGGTAGGAGTACCCGCTGAACTTAA	k__Fungi	p__Glomeromycota	c__Glomeromycetes	o__Glomerales	NA	NA	NA	endomicorriza	micorriza
ASV4753	CGCATCTTGCGCTCCTTGGTATTCCAGGGAGCATGCCTGTTTGAGTGTCATGAATATCTCAACTTGTAAATCTTTTTGATTTATAAAGCTTGGATTTGGAGTATTGTTATATGTCTTTATTGATCGTATAACTACTCTTGAATATATTAGCAAATCAATGTAGAGCTTTGGAATAAGCACATTTGGCTTGATAACAATCTGTCAATTGACTTGTTTCATTCTATATATGATTCGCTTTCTTATTTATCAAAACATTATATTTCGACCTCAAATCAGGTAGGACTACCCGCTGAACTTAA	k__Fungi	p__Basidiomycota	c__Basidiomycota_cls_Incertae_sedis	o__Basidiomycota_ord_Incertae_sedis	f__Basidiomycota_fam_Incertae_sedis	g__Basidiomycota_gen_Incertae_sedis	NA	ectomicorriza	micorriza
ASV4757	CGCACCTTGCGCTCCTTGGTATTCCGAGGAGCATGCCTGTTTGAGTGTCATGAAATTCTCAACCTTTCTGAATTTTTCAGTTAGGCTTGGAATTGGAAGTTGCTGGTTCATTACGAATCAGCTCTTCTTAAATATATTAGCAGTCCTTTGCTGACCATCATTAGTATGATAATTATCTATACTACTGACGCTCGGTGTCCCTAGTGGAGGGGATTCGCTTCTAATGGTCTTTCGAGACAATTTTGACGACTTTGACCTCAAATCAGGTAGGACTACCCGCTGAACTTAA	k__Fungi	p__Basidiomycota	c__Agaricomycetes	o__Agaricales	f__Entolomataceae	g__Entoloma	NA	ectomicorriza	micorriza
ASV4760	CGCATCTTGCGCTCCTTGGTATTCCGAGGAGCATGCCTGTTTGAGTGTCATGAAACTATCAAACTGTAATTGTTTTTATTAATGATTGCAGATTTGGATTTGGATGCTTGCTGGACCACAGATGGCCCAGCTCATCTGAAATTTATTAGCTGATCCAAGGATTATGGATTATCCACTTGGCGTGATAAGTTATCACCCGCTGAGGACTTATCCAGAGATCATAATGGGTTGCTTCTAATGGATACTGCTGTATCTTGCTTGAATCATCTGACCTCAAATCAGGTAGGACTACCCGCTGAACTTAA	k__Fungi	p__Basidiomycota	c__Agaricomycetes	o__Geastrales	f__Geastrales_fam_Incertae_sedis	g__Geastrales_gen_Incertae_sedis	NA	ectomicorriza	micorriza
ASV4770	CGCAAATTGCACTCTCTGGTATTCCGGAGAGTATGCCTGTTTGAGGGTCTGTCTAAATTAAATCGATGTGTTGCTTTTTGGTGACACCTCGGAAATGGGTTATCTTAGGGTTTTAAGAGACTTAAAATTGATATTTCTTTGCGCGTTTTTAGATGTATAAAATATATTATTAGTCTGATATGCCAATCTTTTTTACTGGGGTGACCTCGTCGTATGGTTTCACACCCATAGTATTCTTGTGTTTTGACCTCAAATCAGGTAGGAATACCCGCTGAACTTAA	k__Fungi	p__Glomeromycota	c__Glomeromycetes	o__Glomerales	f__Glomerales_fam_Incertae_sedis	g__Glomerales_gen_Incertae_sedis	NA	endomicorriza	micorriza
ASV4782	CGCACCTTGCGCTCCTTGGTATTCCGAGGAGCATGCCTGTTTGAGTGTCTTGAAATCATCAACCCCTCCCGTTTCGTGCGGGACGTGCGTTGGAGCTGGGGGACTGCGGTCGCGAGGCCGCTCCCCTCAAATGCGTCGGTTGGGCCTGCGGGTCGGACTCGGTCGGGCGTTGTACCATCCTCGCTCCTCTCCGAGGCCGTTTTCCCCGTCTACTTGTGTGCCCGCCTTCGACTGCCGGTGCTAGCGGCGGTCAAGCAAAACTTTGAAATCTGACCTCAAATCAGGTAGGACTACCCGCTGAACTTAA	k__Fungi	p__Basidiomycota	c__Agaricomycetes	o__Trechisporales	f__Hydnodontaceae	g__Trechispora	NA	ectomicorriza	micorriza
ASV4848	CGCAAATTGCACTTTCTGGTATTCCGGGAAGTATGCCTGTTTGAGGGTCGGTTTACATCAAACTCGGTGTATCGTTTGTGGTACTTCGGAATTGGGTCATCTTCACCTTTGGGTATAAGGGACCTGAAATTGATTATTTTTTGCGCGTTTAGACGTTGTTAATGAATTGTCTGATATGTGTCAAAAAATTTTATTAGGTTACGACCATCTTACGTGGTTTCGTACCTATAAGTTTTTCGATTTTCGACCTCAGATCAGGTAGGAGTACCCGCTGAACTTAA	k__Fungi	p__Glomeromycota	c__Glomeromycetes	o__Glomerales	f__Glomerales_fam_Incertae_sedis	g__Glomerales_gen_Incertae_sedis	NA	endomicorriza	micorriza
ASV4860	CGCACCTTGCGCTCCTTGGTATTCCGAGGAGCATGCCTGTTTGAGTGTCATCGAATTCTCGAACCGAACCCCTTCGACCCGTCGGAGCTCGGTTCGGACTATGGGAGTCTGCCGGCGGAAGCCCCTCCGTCGGCTCTCCTCAAAAGCATTAGCCGTGGGTGCTAGCCTTGCATGGCACGGCCTCTCCGACGTCATAACGATCGTCGTGGGCTGGAAGTGCACGGATCGGCGTCTCCCATGCTTCGCAACTCCTGCGGACGACCGCACCACCAAGGCTTGACCTCAAATCAGGTAGGACTACCCGCTGAACTTAA	k__Fungi	p__Basidiomycota	c__Agaricomycetes	o__Boletales	f__Sclerodermataceae	g__Scleroderma	NA	ectomicorriza	micorriza
ASV4870	CGCAAATTGCACTCCCCGGCATTCCTGGGAGTATGCCTGTTTGAGGGTCAGTTTAAGTAAAATCGAGGTGTCGTTTCGGCGACGTTTCGGAATTGGGTTGTCTTAACCTTTCAGGGTTTTAAGAGGCCTGAAATTGATTTCCTTCGCGCATCCTGAACGTGTGTAATCAATTTGTTTATCCGTTTTTGATGCCGAACTCTAATAGGTACGGTCATGTCGTGTGGTCTCGTACCTATAATTCATCATATTTTGACCTCAAATCAGGTAAGAGTACCCGCTGAACTTAA	k__Fungi	p__Glomeromycota	c__Glomeromycetes	o__Glomerales	NA	NA	NA	endomicorriza	micorriza
ASV4879	CGCAAATTGCACTCTCTGGTATTCCTGAGAGTATGCCTGTTTGAGGGTTGGTTTAAATAACAAATCGATGTGTTGCTTTATGTGACATTTCGGAGTTGGGTTATCTTAATTCCTATGTTTTAAGAGACCTAAAATTGACGTTCTCGCGCATCTCGACGTGTATAATTTTCTTTATCCCGTCACTTGGATGCCGGATATTATTAGGCGTGACTATGATAAGTGGTTTCATGCCTATAGGAATCTTGATTTCAACCTCAAATCAGGTAGGGATACCCGCTGAACTTAA	k__Fungi	p__Glomeromycota	c__Glomeromycetes	o__Glomerales	f__Glomeraceae	g__Glomeraceae_gen_Incertae_sedis	NA	endomicorriza	micorriza
ASV4889	CGCAAATTGCACTCTCTGGTATTCCGGGGAGTATGCCTGTTTGAGGGTCAGTTTAAATAAAATCGTTATGTCGTTTTTGACATTCGGAATTGGGTTATCTTCACCTCTTAGGATAAGAGATCTGAAATTTATATTTTTTTTTGCGCATCCTAGACGTGTATAATTCATTTTTATCCGTTTTCGGGTGTCCAATTTTTATTAGATATGATCACGTTGTATGATTTCATATCTATAATTTTTCATATTTTGACCTCAAATCAGGTAAGATTACCCGCTGAACTTAA	k__Fungi	p__Glomeromycota	c__Glomeromycetes	o__Glomerales	f__Glomeraceae	g__Glomeraceae_gen_Incertae_sedis	NA	endomicorriza	micorriza
ASV4891	CGCAAATTGCACTCTCTGGTATTCCTGAGAGTATGCCTGTTTGAGGGTTGGTTTAAATAACAATCGATGTGTTGCTTTTTGTGACATTTCGGAGTTGGGTTATCTTAATTCCAACGTTTTAAGAGACCTAAAATTGACATTTTCGCGCATCTTGACGTGTATAATTTTTTTATCCCGTCATTGGATGCCGGATATTATTAGGTGTGATCATGTTAAGTGGTTTCATGCCTATAGAAATCTTGATTTCAACCTCAAATCAGGTAGGGATACCCGCTGAACTTAA	k__Fungi	p__Glomeromycota	c__Glomeromycetes	o__Glomerales	f__Glomeraceae	g__Glomeraceae_gen_Incertae_sedis	NA	endomicorriza	micorriza
ASV4903	CGCACCTTGCGCTCCTTGGTATTCCGAGGAGCATGCCTGTTTGAGTGTCATTAAATTCTCAACTATACAAGTTTTGTTGACTTGTATGGCTTGGATCATGGGATTTTGCGGGCTTTCACAAGTCGGCTATCCTTAAATACATTAGCAGAGCTTTTGTTGCTAACCTCTGGTGTGATAATTATCTACGCCTTTGAGAAGCAACATGTTGAAGCATTGCTTCTAATCGTCTTCATGACAACATTTGACAATCTGACCTCAAATCAGGTAGGACTACCCGCTGAACTTAA	k__Fungi	p__Basidiomycota	c__Agaricomycetes	o__Agaricales	f__Entolomataceae	g__Clitopilus	NA	ectomicorriza	micorriza
ASV4934	CGCATCTTGCACCCCTTGGCATTCCGAGGGGCACACCCGTTTGAGCGTCGTAAAACTCTCAACCCTTCTCCCTTTCTCATCGAACCGGGAGGGTGGCTTGGACTTTGGAGGCTTTTGCCGGTTCTTAGAGCCGGCTCCTCTTAAAGGAATTAGCAGGATCTCATTTGCCGATCCTTGACGTGATAATATTTGACGTCTTTTTGAGAGGCAGAGACCTTGCTTCCAATGGTCTCATTAAGGGACACCAGTGAGATCTTTGATCTCACTAAACCCCCCATTGACCTCAAATCGGGTGAGACTACCCGCTGAACTTAA	k__Fungi	p__Basidiomycota	c__Agaricomycetes	o__Russulales	f__Russulaceae	g__Lactifluus	s__marielleae	ectomicorriza	micorriza
ASV4940	CGCACCTTGCGCTCCTTGGTATTCCGAGGAGCATGCCTGTTTGAGTGTCATGAAATTCTCAACCTTTCCTAGTTTTGGCTAAGGTTAGGCTTGGATCATGGGAGTTGCTGAGTATTCAAGTCAGCTCTTCTAAAATGCATCTGCAAAGTTCTTTACTGATCATCTTTGGTATGATAATTATCTATATCATTGGTACTGTCAGTAGATCCTCTATGGAAGTTCTTTGTTTTCAATGGTCCCATAGGACAACTTGACAACTTTTGACCTCAAATCAGGTAGGACTACCCGCTGAACTTAA	k__Fungi	p__Basidiomycota	c__Agaricomycetes	o__Agaricales	f__Entolomataceae	g__Entoloma	NA	ectomicorriza	micorriza
ASV4945	CGCACCTTGCGCTCCTTGGTATTCCGAGGAGCATGCCTGTTTGAGTGTCATGAAATTCTCAACCCAACAAGTTCTTAACGGGACTTTGCTTGTGGCTTGGACTTGGAGGTTTGTCGGCTCATTAGCAGTCGGCTCCTCTCAAATGCATTAGCTTGGTTCCTTGCGGATCGGCTCACGGTGTGATAATTGTCTACGCCGCGACCGTTGAAGCGTTTTAATGGCCAGCTTCTAATCGTCTCTTGCGAGACAGAATTCATCGAACTCTGACCTCAAATCAGGTAGGACTACCCGCTGAACTTAA	k__Fungi	p__Basidiomycota	c__Agaricomycetes	o__Polyporales	f__Polyporaceae	g__Lentinus	NA	ectomicorriza	micorriza
ASV4946	CGCAAATTGCACTCCCTGGCATTCCGGGGAGTATGCCTGTTTGAGGGTCAGTCTAAGTAAAATCGAGGTGTCGTTTCGGTGACATTTCGGAATTGGGTAGTCTTAACCTTAGGTTAAGAGGCCTGAAATTGACGTTTTTCGCGCATCCTGAACGTGTGTAATTCGTTTATCCGTTTGCGATGCCGATCTCTATTAGGTGTGGTCACGTCGCGTGGTCTCATACCTATAACTCTTCATATTTTGACCTCAAATCAGGTAAGAGTACCCGCTGAACTTAA	k__Fungi	p__Glomeromycota	c__Glomeromycetes	o__Glomerales	f__Glomerales_fam_Incertae_sedis	g__Glomerales_gen_Incertae_sedis	NA	endomicorriza	micorriza
ASV4968	CGCAAATTGCACTCTCTGGCAATCCAGGGAGTATGCCTGTTTGAGGGTCAGTCAAAGTACAATCGAGGTTTCGCTTAGGAGACATTTCGGAATTGGGTTGTCTTGACCTTTCATGTCAAGAGACCTGAAATTGACTTCTTCGCGCATCCTGAACGTGAGTAATTCATTCATCCGTTTTCGATGCCGATCTCTATTAGGTATGGTCATGTCGTGTGGTCACGTACCTATAATTCTTCATATTTTGACCTCAAATCAGGTAGGAGTACCCGCTGAACTTAA	k__Fungi	p__Glomeromycota	c__Glomeromycetes	o__Glomerales	f__Glomeraceae	g__Rhizophagus	NA	endomicorriza	micorriza
ASV4981	CGCACCTTGCGCCCTTTGGCTATTCCGAAGGGCATGCCTGTTTGAGTATCGTGAACACCTCAACTCCCATGGTTTACCGTGGTGAGATTGGACTCTGGAGGTATTGCTGGCCCTCGGTCAGCTCCTCTCAAATGAATTAGCTTACCGGTTTATGGTTGCGCCACAGGTGTGATAACTATCTGCTCTTGTGGTCGTACACCAGATAACCTTCAATGCCGGAGGTTGGCTGGGGCTCACAAACGTCTCTCCTTGTGAAGACAGCCTTTTGAACGTTTGATCTCAAATCAGGTAGGACTACCCGCCGAACTTAA	k__Fungi	p__Basidiomycota	c__Agaricomycetes	o__Thelephorales	f__Thelephoraceae	g__Tomentella	NA	ectomicorriza	micorriza
ASV5000	CGCACATTGCGCCCCGTGGTATTCCGCGGGGCATGCCTGTTCGAGCGTCATTTACACCCTCAAGCTCCGCTTGGTGTTGGGCGTCTGTCCTCGCCCCCGTGCGAGGACTCGCCTCAAAGCGATTGGCGGCTGATGCCGTGGCCTGGAGCGCAGCAGAATTGCGCGACTCGTCCTCGGTGCGGCTCCCACAAGCACATCTTTCACAGTTTGACCTCGAATCAGGTAGGGATACCCGCTGAACTTAA	k__Fungi	p__Ascomycota	c__Dothideomycetes	o__Pleosporales	f__Teichosporaceae	g__Teichosporaceae_gen_Incertae_sedis	NA	ectomicorriza	micorriza
ASV5009	CGCACCTTGCGCTCCTTGGTATTCCGAGGAGCATGCCTGTTTGAGTGTCATTAAATTCTCAACTATACAAGTTTTTACAACATGTATAGCTTGGATCTTGGGATTTGCGGGCTTTCACAAGTCGGCTATCCTTAAATGCATTAGCAGTGCTTTTGCCGCTAACCTCTAGTGTGATAATTATCTACGCTATTGTGCAGCAGCATGAATAGAGCTTTGCTTCTAATCGTCTTCACAGACAACATTTGACAATCTGACCTCAAATCAGGTAGGATTACCCGCTGAACTTAA	k__Fungi	p__Basidiomycota	c__Agaricomycetes	o__Agaricales	f__Entolomataceae	g__Clitopilus	NA	ectomicorriza	micorriza
ASV5036	CGCAAATTGCACTCTCTGGCATTCCGGAGAGTATGCCTGTTTGAGGGTCAGTATAATCAAAAATCGGGGCGATGCTTTTGGGTGACGCACCGGAGTTTGGGTCATCTTAACTCTCTTTTTTTTAAGAGGCCTAAAATTAACATTATTTTTTGCTCACTGAGACGTACATAATTTTTTTATTCGTCTACCATGGTGGCAAAAATTTTATTAGGTCGTGAATCGCGTAGAGTGGTCTCGCGTCTATAATCATCATGATTTGACCTCAAATCAGGTAAGAATACCCGCTGAACTTAA	k__Fungi	p__Glomeromycota	c__Glomeromycetes	o__Glomerales	f__Glomeraceae	g__Rhizophagus	s__clarus	endomicorriza	micorriza
ASV5038	CGCAAATTGCACTTCCTGGTATTCCGGGGAGTATGCCTGTTTGAGGGTCGGTTTACATCAAACTCTATGTATCGTTTTTTTTTTTTGCGGTACCTCGGAATTGGGTCATCTTTACCTTTCGGTATAAGGGACCTGAAATTGATCATTTCTTGCGCATCTTTAGACGTTGTTAATGAATTGTCTGACGTGCCAAATTTTTATTAGGTTACGACCATCTCATGTGGTCTCGTACCTATATAAGTTAATCAATTTTCGACCTCAAATCAGGTAAGAGTACCCGCTGAACTTAA	k__Fungi	p__Glomeromycota	c__Glomeromycetes	o__Glomerales	f__Glomerales_fam_Incertae_sedis	g__Glomerales_gen_Incertae_sedis	NA	endomicorriza	micorriza
ASV5062	CGCACCTTGCGCTCCTTGGTATTCCGAGGAGCATGCCTGTTTGAGTGTCTTGAAGTCATCAACCCCTCCCGTTTTTTTTAAGCGGGGGAAGGTTGGAGCTGGGGCCGTGCAGCCGCGAGGCAGCTCCCCCTAAATGAATCGGTTGGGCCTCCGGGTCAAGCTCGAAGCGGGCGTTGTACCATCCTCGCTCTCTCGTCGAGTTTTGCGGCCCGGCAAGCTGAGCCCCTCCCCGACCGGCCTCTGGAGTGGCGGTCAACCCTTTGAAATCTGACCTCAAATCAGGTAGGACTACCCGCTGAACTTAA	k__Fungi	p__Basidiomycota	c__Agaricomycetes	o__Trechisporales	f__Trechisporales_fam_Incertae_sedis	g__Trechisporales_gen_Incertae_sedis	NA	ectomicorriza	micorriza
ASV5065	CGCATCTTGCACTTTTTGGTATTCCAAGGAGTATATCTGGTTGAGTAATGTGAACCAATCTATCAATCTCCTGTTTGATCGAAATCAAGGGATTGGACTTGAGTGGCTTACCTTGTTATATTTTGATAAGGTTCACTTGAAATGCAGGGGAACAGGACTTGGAAAAGGTGGACTTTTTCCAAGGAAGCGAAGAGGCTTGTTCCAATTTAACAATGACTTGATGAAGGATGGTTTTGATTTGGCTTGGCCTTGGCCTTGGCCTTGTATCGAGGTCGGGATCAGGATCAGGATCAGGATCAGGGGGAGAGAAATCGCAATCAAAAAGTCTTGTTAAAAGGTCTCTTGTTAAACGCAATCCTTGCTCCCACAACTAGGGAAACATGTCGGGTTGGCCCGGCC…	k__Fungi	p__Basidiomycota	c__Basidiomycota_cls_Incertae_sedis	o__Basidiomycota_ord_Incertae_sedis	f__Basidiomycota_fam_Incertae_sedis	g__Basidiomycota_gen_Incertae_sedis	NA	ectomicorriza	micorriza
ASV5069	CGCAAATTGCACTCTCTGGTATTCCGGGGAGTATGCCTGTTTGAGGGTCAGTTTAAGTAAAATCGTATGTTGCTTTTGTGACATTCGGAATTGGGTTATCTTAACCTTTTATGTTAAGAAACCTGAAATTGATATTTTTATGTGCATCCTAGACGTGTATAATTCATTTATCCGTTTACGGGTGTCAATTCTTATTAGGTATGGTCATGTCGTGTGGTCACGTACCTATAATTCTTCATATTTTGACCTCAAATCAGGTAGGAGTACCCGCTGAACTTAA	k__Fungi	p__Glomeromycota	c__Glomeromycetes	o__Glomerales	f__Glomeraceae	g__Glomeraceae_gen_Incertae_sedis	NA	endomicorriza	micorriza
ASV5080	CGCAAATTGCACTCTCTGGCATTCCGGAGAGTATGCCTGTTTGAGGGTCAGTATAATCAAAAATCGGGGCGATGCTTTTGGGTGACGCACCGGAGTTTGGGTCATCTTAACTCTCTTTTTTTAAGAGGCCTAAAATTAACATTATTTTTTGCTCACTTGAGACGTACATAATTTTTTTATTCGTCTACCATGGTGGCAAAAATTTTATTAGATCGTGAATCACGTAGAGTGGTTTCGCGTCTATAATCAATCATGATTTGACCTCAAATCAGGTAAGAATACCCGCTGAACTTAA	k__Fungi	p__Glomeromycota	c__Glomeromycetes	o__Glomerales	f__Glomeraceae	g__Rhizophagus	s__clarus	endomicorriza	micorriza
ASV5082	CGCAAATTGCACTCCCTGGCATTCCTGGGAGTATGCCTGTTTGAGGGTTGGTTTAAATAACAATCGGTGTTGCTTTTGTGACATTTCGGAGTTGGGTCATCTTAATCTTCGTGTTTTAAGAGACCTAAAATTGATGCTTTCGCGTATCTTGACGTGTTTAATTCTTTATCTCGTCACCGGATGCCGATATTATTAGGTGTGACCATGTTAAGTGGTTTTATGCCTATAGTATTCTTGATTTCAACCTCAAATCAGGTAAGGATACCCGCTGAACTTAA	k__Fungi	p__Glomeromycota	c__Glomeromycetes	o__Glomerales	f__Glomeraceae	g__Glomeraceae_gen_Incertae_sedis	NA	endomicorriza	micorriza
ASV5086	CGCACCTTGCACCCTTTGGTATTCCGAAGGGTACGCCCGTTTGAGTGTCATTGTAATCTCACTCCAACAGCCCTTTGCTGGCTGGAGGTGGATCTGGACTCTGCTGTGTCGCCATGGCTGGTCTGAAATGCTTGAGTGCACCCTGCTGTTTGCAGCGTCTTCAGTGTGATAAGCATCCTCACTGGATAAAGTTCCCTCTTGGGACACGCAAGCTTGGCAGGCTCTGTGCTTTCCAACCGTCCAGCTTGCTGGACAACTGTTTGACAACTTGACCTCAAATCGGGTGGGACTACCCGCTGAACTTAA	k__Fungi	p__Basidiomycota	c__Agaricomycetes	o__Sebacinales	f__Serendipitaceae	NA	NA	ectomicorriza	micorriza
ASV5089	CGCAAATTGCACTCCCTGGCATTCCGGGGAGTATGCCTGTTTGAGGGTCAGTATAAGTTAAATCGAGGTGTCGCTTCGGTGACATCTCGGAGTTGGGTTGCCTTAACTTTTCGGGTTAAGAGGCCTGAAATTGAAGTTTCTTCGCATCCTGAACGTGTGTAATTTCGTTTATCCGTTTTTTCGATGCAATCTTTATTAGGTATGGTCACGTCGTGTGAGCCTCGTACCTATAATTTATCATATTTTGACCTCAAATCAGGTGGGAGTACCCGCTGAACTTAA	k__Fungi	p__Glomeromycota	c__Glomeromycetes	o__Glomerales	NA	NA	NA	endomicorriza	micorriza
ASV5105	CGCAAATTGCACTTTCTGGTATTCCGGGAAGTATGCCTGTTTGAGGGTCGGTTTACATCAAACTCGATGTATCGTTTGTGGTACTTCGGAATTGGGTCATCTTTACCTTCCTGGTATAAGGGACCTGAAATTGATTATTTTTTGCGCGTTTAGACGTTGTTAATGAATTGTCTGATGTGTGTCAAAAAATTTTATTAGGTTACGACCATCTTACGTGGTTTCGTACCTATAAGTTTTTCGATTTTCGACCTCAGATCAGGTAGGAGTACCCGCTGAACTTAA	k__Fungi	p__Glomeromycota	c__Glomeromycetes	o__Glomerales	f__Glomerales_fam_Incertae_sedis	g__Glomerales_gen_Incertae_sedis	NA	endomicorriza	micorriza
ASV5108	CGCACCTTGCGCTCCTTGGTATTCCGAGGAGCATGCCTGTTTGAGTGTCTTGAAATCATCAACCCCTCCCGTTTTGTGCGGGACGTGCGTTGGAGCTGGGGGACTGCGGTCGCGAGGCCGCTCCCCTCAAATGCTTCGGTTGGGCCTGCGGGTCGGACTCGGTTGGGCGTTGTACCATCCTCGCTCCTCTCTGAGGCCGTTTTCCCCGTCTACTTGTGTGCCCGCCTTCGACTGCCGGTGCTAGCGGCGGTCAAGCAAAACTTTGAAATCTGACCTCAAATCAGGTAGGACTACCCGCTGAACTTAA	k__Fungi	p__Basidiomycota	c__Agaricomycetes	o__Trechisporales	f__Hydnodontaceae	g__Trechispora	NA	ectomicorriza	micorriza
ASV5136	CGCAAATTGCACTCTCTGGTATTCCAGGGAGTATGCCTGTTTGAGGGTTGGTTTAAATAACAATCGATATGTTGTTTTTTGACATTTCGGAGTTGGGTCATCTTAATATTCTTGCTTAAGGGACCTAAAATTTGATGTACTTGCGCATTCTGACATGTATAATTTTTTTTTATCTTGTCATCGGATGTTATATTTTATTAGGTGTGGCTACGTTAAATGGTTTCATACCTATAGATTCTTGATTTCAACCTCAAATCAGGTAAGAATACCCGCTGAACTTAA	k__Fungi	p__Glomeromycota	c__Glomeromycetes	o__Glomerales	f__Glomeraceae	g__Glomeraceae_gen_Incertae_sedis	NA	endomicorriza	micorriza
ASV5160	CGCACCTTGCGCTCCTTGGTATTCCGAGGAGCATGCCTGTTTGAGTGTCATGAAATCTTCAACCTGCAAGCTTTTACCGGTTTGTAGGCTTGGACTTGGAGGCTTGTCGGCCCTTAGTTGGTCGGCTCCTCTCAAATGCATTAGCTTGATTCCTTGCGGATCGGCTCTCGGTGTGATAATTGTCTACGCCGCGACCGTGAAGCGTTTGGCGAGCTTCTAAACCCTGCGTCTCGCTAAGAGGCCTCACTTTTATGACATCTGACCTCAAATCAGGTAGGACTACCCGCTGAACTTAA	k__Fungi	p__Basidiomycota	c__Agaricomycetes	o__Polyporales	f__Ganodermataceae	g__Amauroderma	s__schomburgkii	ectomicorriza	micorriza
ASV5178	CGCAAATTGCACTCCCTGGTATTCCGGGGAGTATGCCTGTTTGAGGGTCGGTTTACAACGAGCTCGATGTATCGTTTTTTGCGATACCTCGGAATTGGGTCTACTTCGCCCTTGGGTGTAAGGGACCTGAAATTGATCACTCTTTGCGCATCTTGGACGTTATTAATGAATTGTCTGAATGCCAAAATTTTTATTAGGTTACGATCATCTTATGTGGTCTCGTACCTATAACTTCGAATTTCGACCTCAAATCAGGTAGGAGTACCCGCTGAACTTAA	k__Fungi	p__Glomeromycota	c__Glomeromycetes	o__Glomerales	f__Glomerales_fam_Incertae_sedis	g__Glomerales_gen_Incertae_sedis	NA	endomicorriza	micorriza
ASV5195	CGCACCTTGCGCTCCTTGGTATTCCGAGGAGCATGCCTGTTTGAGTGTCATGAAATTCTCAACCTCTCTAACTTTGCAGTTAGTGAGGCTTGGATCATGGAAGTTGCTGGCTTTTGCAGTCAGCTCTTCTTAAATATATTAGCAAAGACCTTTCAACCTGGTCATCTTTGGTATGATAATTATCTATATCATTGATGATTAGTAGTATCCTTTAATTAGGGAGGACTTGCTTCAAATAGTCTTAATTGACAACTTTGACAAATTTGACCTCAAATCAGGTAGGACTACCCGCTGAACTTAA	k__Fungi	p__Basidiomycota	c__Agaricomycetes	o__Agaricales	f__Entolomataceae	g__Entoloma	NA	ectomicorriza	micorriza
ASV5240	CGCAAATTGCACTTCCTGGCATTCCGGGGAGTATGCCTGTTTGAGGGTCAGTTTAAATAAAATCGATGTGTCGCTTTGTGGCATTTCGGAATTGGGTTGTCTTAACCTTCAGGTTAAGAGACCTGAAATTGAGATTTTTTTGCGCATCCTAGACGTGTATAATTCTTTTAACCGTTTTTTCGGGTGTCAATTTTTTTATTAGGTATGGTCATCTTGTATGGACTCGTGCCTATAATTTCTCATAATTTGACCTCAAATCAGGTAGGAATACCCGCTGAGCTTAA	k__Fungi	p__Glomeromycota	c__Glomeromycetes	o__Glomerales	f__Glomeraceae	g__Rhizophagus	NA	endomicorriza	micorriza
ASV5252	CGCAAATTGCACTCTCTGGTATTCCGGGGAGTATGCCTGTTTGAGGGTCAGTTTAAATAAAATCGTTATGTTGCTCTTGTGACATTCGGAATTTGGGTTGTCTTAATCTTTTAGGTTAAGAGACCTGAAATTGACATTATGTGCATCCTAGACGTGTATAATTCATTTATCCGTTTTCGGGTGTTAATTTTTATTAGGTATGATCTCGTATGATTATTATACCTATAATTCTTCACATTTTGACCTCAAATCAGGTAAGATTACCCGCTGAACTTAA	k__Fungi	p__Glomeromycota	c__Glomeromycetes	o__Glomerales	f__Glomeraceae	g__Glomeraceae_gen_Incertae_sedis	NA	endomicorriza	micorriza
ASV5299	CGCAAATTGCACTTCCTGGGATTCCGGGGAGTATGCCTGTTTGAGGGTCAGTTTAAATAAATCGATATGTTGCTTCGGTGACATTTTTCGGAATTGGGTTGTCTTAACCTTTTAGGTTAAGAGGCCTGAAATTGATATTTTTTGCGTATCCTGAACGTGTGTAATTCATTTATCCGTTTTCGATGCCAATCTCTATTAGGTATGGTCATATTGTGTGGTCTCGTACCTATAATTCTTCATATTTTGACCTCAAATCAGGTAGGAGTACCCGCTGAACTTAA	k__Fungi	p__Glomeromycota	c__Glomeromycetes	o__Glomerales	f__Glomerales_fam_Incertae_sedis	g__Glomerales_gen_Incertae_sedis	NA	endomicorriza	micorriza
ASV5300	CGCAACTTGCGCTCCTTGGTATTCCGAGGAGCATGCCTGTTTGAGTGTCTTGAAGTCATCAACCACAACCGTTTTTGCGACGGTTGCGGGTTGGAGCTGGGGGACTTGCCGGCCGTTGCGGTCGGCTCCCCTCAAATGCGTCGGTCGGGCCTGTGGGTCAAACTCGATAGGGCGTTGTACCATCCTCGCTCTCGTGTCAGACTCGCTAATGCGTGCCCCTCCTCGACCTCGCCCACCTTGGGTGCGGTCAAATCACATTTGAAATCTGACCTCAAATCAGGTAGGACTACCCGCTGAACTTAA	k__Fungi	p__Basidiomycota	c__Agaricomycetes	o__Trechisporales	f__Trechisporales_fam_Incertae_sedis	g__Trechisporales_gen_Incertae_sedis	NA	ectomicorriza	micorriza
ASV5338	CGCAAATTGCACTCTCTGGTATTCTGGGGAGTATGCCTGTTTGAGGGTCAGTTTTAATAAAATCGTTATGTTGCTTTTGTGACATTCGGAATTGGGTTATCTTAATCTTTTAGGCTAAGAGACTTGAAATTGATATTTTTTGTGCATTCTAGACGTGTATAATCCATTTATTCGTTTACGGATGTCAATTTTTTATTAGGTATGATCACGTTGTATGATATTATGCCTATAGTTCTTTATATTTTGACCTCAAATCAGGTAAGATTACCCGCTGAACTTAA	k__Fungi	p__Glomeromycota	c__Glomeromycetes	o__Glomerales	f__Glomeraceae	g__Glomeraceae_gen_Incertae_sedis	NA	endomicorriza	micorriza
ASV5354	CGCACCTTGCGCTCCTTGGTATTCCGAGGAGCATGCCTGTTTGAGTGTCTTGAAGTCATCAACCCCCACCGTTTCGTGCGGAGGGCGCGTTGGAGTTGGGGGATGCCGCCCGTCCTGGGCAGCTCCCCTCAAATGTGTCGGTCGGGCCAGTGGGTCAAACTCGAATGGGGTGTTGTAGCATCCTCGCTCCGAACGAGTCCCGCAGGCGCCCTTCCACGACCTGGCCTCCCCGAGCGCCGGTCAAAGCCTAAACTGAAATCTGACCTCAAATCAGGTAGGACTACCCGCTGAACTTAA	k__Fungi	p__Basidiomycota	c__Agaricomycetes	o__Trechisporales	f__Hydnodontaceae	g__Trechispora	NA	ectomicorriza	micorriza
ASV5356	CGCATATTGCACTCTCTGGCTCTCCAGAGAGTATGCCTGTTTGAGTATCAGTTTAAACCTCTCACCCCCCATTGGGGATGAGGAATTGAGCAATCCGCTGGCGCTGAATTGTTTACGCGGTTTAGCGATTGTGATGCGGTTGCTTGAAATGTATAGCTAAGCGGTATTGACCACTGCTTAAGATGACTAGGCGTATTAGTTTCCCATTTGGGAATCCACTCGTGCGCCGGTGTATTGGTCTCTAAAGCCTTTGTGTTGGTTGATCGCTTTGCTTTATTTAAGCGCTTTTTGAGCGTTTACTTAGTTTGGCATGCAGTTTGCATATCGAACTTGATCTTGATCTCAAATCAGGCAAGACTACCCGCTGAATTTAA	k__Fungi	p__Glomeromycota	c__Glomeromycota_cls_Incertae_sedis	o__Glomeromycota_ord_Incertae_sedis	f__Glomeromycota_fam_Incertae_sedis	g__Glomeromycota_gen_Incertae_sedis	NA	endomicorriza	micorriza
ASV5358	TCATCGAATCTTTGAACGCACATTGCGCCTCCTATAACAAGGAGGCATGCCTGTCTGAGCGTCATTTGAATCAATAAGCCTTTTCTGGTTTGTATTGGGCCTCGCCGTCGGCGTCGTCTGAAAATGATTGGTCTTTTTGAGCGGACGAGTTCCATTAGGACAGACCGTTCTTATGACCTTAAATCTCTGACTTTGACCTCAGATCAGGTAGGATTACCGCCTGAACTTAAGCATATCAATAAGCG	k__Fungi	p__Ascomycota	c__Archaeorhizomycetes	o__Archaeorhizomycetales	NA	NA	NA	micorriza_1	micorriza
ASV5430	CGCACCTTGCGCCCTCTGGTATTCCGGAGGGCATGCCTGTTTGAGTGTCATTAAATTCTCAACTTCAAAAGTTTTTATTAACTTTTTGAAGCTTGGATGTGGGGGTTTGCTGGCGTCTTTAGATGTTCGGCTCTCCTTAAAGTTATTAGTGGGAATGTCTTTTGTTAGGCGATCCTTGGTGTGATAATTATCTACACTTTGGATAGTCTAATGGTTCCATTGGGATTAGTTGGTATTGCGATTAAGTTTGCTTTACTTGAGTCTCAGAGGAAAAGATAAGTTCTGCTTTCTAACCGTCTGTGTTACATGGACATTTATTGACTATTTGACCTCAAATCAGGTAGGACTACCCGCTGAACTTAA	k__Fungi	p__Basidiomycota	c__Agaricomycetes	o__Agaricales	f__Omphalotaceae	g__Gymnopus	s__androsaceus	ectomicorriza	micorriza
ASV5431	CGCAAATTGCACTCTCTGGTATTCCGGAGAGTATGCCTGTTTGAGGGTCTGTCTAAATTAAATCGATGTGTTGCTTTTTGGTGACACCTCGGAAATGGGTTATCTTAGGGTTCTAAGAGACTTAAAATTGATATTTCTTTGCGCGTTTTTAGATGTATAAAATATATTATTAGTCTGATATGCCAATCTTTTTTACTGGGGTGACCTCGTCGTATGGTTTCACACCCATAGTATTCTTGTGTTTTGACCTCAAATCAGGTAGGAATACCCGCTGAACTTAA	k__Fungi	p__Glomeromycota	c__Glomeromycetes	o__Glomerales	f__Glomerales_fam_Incertae_sedis	g__Glomerales_gen_Incertae_sedis	NA	endomicorriza	micorriza
ASV5432	CGCACCTTGCGCTCCTTGGTACTCCGAGGAGCATGCCTGTTTGAGTGTCATAAAAACTCTCAACTGCTTTTAGCCTTGACTGGTTAAAGTGAAGTTGGACTTGGAGGATATAATTGCTGGCATAAATTTGCTTGTCGGCTCCTCTTAAATAGATAAGCTTTTTAGTAGATCATGGTTAAAAGTAACGGCAACGTGATAGTTATCTATGTTGGACGTGAATAGCCATATAAAGAGAGGTTCTTATTAGAATCTCCTATTGAAAAGAAGCTCTTAATAAAAACAATATATATATATGATAGATTTGGCCTCAAATCAGGTAGGACTACCCGCTGAACTTAA	k__Fungi	p__Basidiomycota	c__Agaricomycetes	o__Thelephorales	NA	NA	NA	ectomicorriza	micorriza
ASV5458	CGCACCTTGCGCTCCTTGGTTTACCTATGGAGCATGCCTGTTTGAGTGTCATGTTGTTCTCAATTCCTTCAGGTTTTTCTTGCAGAAGCCTGTTAGCTGAATTGGATTTGGAGGTTACATTGCAGGTCTCTCTAAAGGATCGGCTCCTCTTGAAGACATTAGCTGGAGAATGAGACGGGGGCTTTTGAGCACTGCTTGTTTGCCATTGATGTAATAACTATTTCATCATGGCTACTGATGGCAAGTAGTGCGTGAGTTGGAGCCCCTTGTAGCTTGCTCTGCTTCTAGTTGTCAGGTTTGAACCTGATGCATATATATGTATTGACTCTTTGACCTCAAATCAGGTAGGATTACCCGCTGAACTTAA	k__Fungi	p__Basidiomycota	c__Agaricomycetes	o__Hymenochaetales	f__Hymenochaetaceae	g__Coltricia	NA	ectomicorriza	micorriza
ASV5486	CGCAAATTGCACTCCCTGGCATTCCGGGGAGTATGCCTGTTTGAGGGTCAGTATAAGTTAAATCGAGGTGTCGCTTCGGTGACATCTCGGAGTTGGGTTGCCTTAACTTTTCGGGTTAAGAGGCCTGAAATTGATGTTTCTTCGCATCCTGAACGTGTGTAATTTCATTTATCCGTTTCTTTCGATGCAATCTTTATTAGGTATGGTCACGTCGTGTGAGCCTCGTACCTATAATTTATCATATTTTGACCTCAAATCAGGTAGGAGTACCCGCTGAACTTAA	k__Fungi	p__Glomeromycota	c__Glomeromycetes	o__Glomerales	NA	NA	NA	endomicorriza	micorriza
ASV5512	CGCACCTTGCGCTCCTTGGTATTCCGAGGAGCATGCCTGTTTGAGTGTCTTGAAGTCATCAACCCCTCCCGTTTTTTTCGACGGGGGAAGGCTGGAACTGGGGTCGTGCAGCCGTGAGGCAGCTCCCCCTAAATGAATCGGTTGGGCCTCCGGGTCAAACTCGACTGGGCGTTGTACCATCCTCGCTCTCTCGTCGAGTTGCGTGTCCTGGCAAGCTGAGCCCCTCCCCGACCGTCCTCTGGAGTGGGCGGTCAACCCTTTGAAATCTGACCTCAAATCAGGTAGGACTACCCGCTGAACTTAA	k__Fungi	p__Basidiomycota	c__Agaricomycetes	o__Trechisporales	NA	NA	NA	ectomicorriza	micorriza
ASV5526	CGCACATTGCGCCCGCCAGTATTCTGGCGGGCATGCCTGTTCGAGCGTCATTTCAACCCTCGCGCCCCGCGCGGTGTTGGGGCCCTGCGGCTGCCGCAGGCCCCGAAAAGTAGTGGCGGGCTCGCCAGGACTCCCAGCGCAGTAGCTTAACCTCGCTGGCGGTGTCCCGGTGCGTCCCGGCCGTGAAACCCCCCATCTCAAAAGGTTGACCTCGGATCAGGTAGGAATACCCGCTGAACTTAA	k__Fungi	p__Ascomycota	c__Sordariomycetes	o__Phyllachorales	f__Telimenaceae	g__Telimenaceae_gen_Incertae_sedis	NA	ectomicorriza	micorriza
ASV5548	CGCACCTTGCGCTCCTTGGTATTCCGAGGAGCATGCCTGTTTGAGTGTCATTGAATTCCTCAACCATGTCTTGATCACCGGTCGAGCGCATGGCTTGGATGGATGGGGGTTTGCTGGTGGTCAATGCTATCGGCTCTCCTGAAATGCATTAGTGGGGACGGAGCTCTCTCTCGTGCACGGCCTTTGACGTGATAATGATCGTCGTGGGCTGGAGCGAGGGGGGTGGGCAAGAATCGTCGCTGCTTCCAACTCCTTGATTTCCCTCTGTTGGGAGGGGGATCTCCTTCTGAAACTTGACCTCAAATCAGGTAGGACTACCCGCTGAACTTAA	k__Fungi	p__Basidiomycota	c__Agaricomycetes	o__Boletales	f__Boletaceae	NA	NA	ectomicorriza	micorriza
ASV5550	CGCAACTTGCGCTCCTTGGTATTCCGAGGAGCATGCCTGTTCGAGTGTCTTGAAGTCATCAACCCCGACCGTTTTGCGACGGTTGCGGTTGGAGCTGGGGGACTTTGCCGGCCGTTTCGGTCGGCTCCCCTCAAATGCGTCGGTTGGGCCTGTGGGTCAAACTCGTTTGGGCGTTGTACCATCCTCGCTCTCGTGTCAGACCTGCTAACTTTGCGCCCCTCCTCGACCTGCCCACCCTCCGGGCGGTCAAATCACATTTGAAATCTGACCTCGAATCAGGTAGGACTACCCGCTGAACTTAA	k__Fungi	p__Basidiomycota	c__Agaricomycetes	o__Trechisporales	f__Trechisporales_fam_Incertae_sedis	g__Trechisporales_gen_Incertae_sedis	NA	ectomicorriza	micorriza
ASV5564	CGCAAATTGCACTCCCTGGCATTCCTGGGAGTATGCCTGTTTGAGGGTTGGTTTAAATAACAATCGATGTGTTGCTTTTGTGACATTTCGGAGTTGGGTCATCTTAATCCCTTGTGTTTTAAGAAACCTAAAATTGATGCTTTCGCGTATTTTGACGTGTATAATTCTTTATCTCGTCACCGGATGCCGATATTATTAGGTGTGACCATGTTAAGTGGTTTCATGCCTATAGTATTCTTGATTTCAACCTCAAATCAGGTAGGGATACCCGCTGAACTTAA	k__Fungi	p__Glomeromycota	c__Glomeromycetes	o__Glomerales	f__Glomeraceae	g__Glomeraceae_gen_Incertae_sedis	NA	endomicorriza	micorriza
ASV5570	CGCAAATTGCACTTTCTGGTATTCCGGGAAGTATGCCTGTTTGAGGGTCGGTTTACATCAAACTCGATGTATCGTTTGTGATACTTCGGAATTGGGTCATCTTTACCTTCCTGGTACAAGGGACCTGAAATTGATTATTTTTTGCGCGTTTTAGACGTTGTTAATGAATTGTCTGATATGTGCCAAAATTTTTATTAGGTTACGATCATCTTACGTGGTCTCATACCCTATAAGTTTTTCGATTTTCGACCTCAGATCAGGTAGGAGTACCCGCTGAACTTAA	k__Fungi	p__Glomeromycota	c__Glomeromycetes	o__Glomerales	f__Glomerales_fam_Incertae_sedis	g__Glomerales_gen_Incertae_sedis	NA	endomicorriza	micorriza
ASV5574	CGCACATTGCGCCCGCCAGTATTCTGGCGGGCATGCCTGTTCGAGCGTCATTTCAACCCTCGCGCCCCGCGCGGTGTTGGGGCCCTGCGGCTGCCGCAGGCCCTGAAAAGTAGTGGCGGGCTCGCCAGGACTCCCAGCGCAGTAGCTTAACCTCGCTGGCGGCGTCCCGGCGCGCTTCGGCCGTGAAACCCCCCATCTCAAAAGGTTGACCTCGGATCAGGTAGGAATACCCGCTGAACTTAA	k__Fungi	p__Ascomycota	c__Sordariomycetes	o__Phyllachorales	f__Telimenaceae	g__Telimenaceae_gen_Incertae_sedis	NA	ectomicorriza	micorriza
ASV5578	CGCACATTGCGCCCGCCAGTATTCTGGCGGGCATGCCTGTCCGAGCGTCATTTCAACCCTCGCGCCCCGCGCGGTGTTGGGGCCCTGCGGCTGCCGCAGGCCCCGAAAAGCAGTGGCGGGCTCGCCAGGACTCCCAGCGCAGTAGCTTAACCTCGCTGGTGGTGTCCCGGTGCGTCCCGGCCGTGAAACCCTTTGTAACAAAAAAGGTTGACCTCGGATCAGGTAGGAATACCCGCTGAACTTAA	k__Fungi	p__Ascomycota	c__Sordariomycetes	o__Phyllachorales	f__Telimenaceae	g__Telimenaceae_gen_Incertae_sedis	NA	ectomicorriza	micorriza
ASV5585	CGCACCTTGCGCCCCTTGGCTATTCCGAGGGGCATGCCTGTTTGAGTATCATGAACACCTCAACTCTCATGGTTTTCTATGATGAGCTTGGACTCTGGGGGCTTTGCCGGCATCTTGTTGGCTCCCCTCAAATAAATCAGCTTACCAGTGTCTGGCGGCATCATGGGTGTGATAACTATCTACGCTCAAGTTTGCCTGCCCAGGTGGCCTGGGGCTCACAAATGTCTCTCTTTGTGGGGACAGCTTTTTGAACGTTCGATCTCAAATCAGGTAGGACTACCCGCTGAACTTAA	k__Fungi	p__Basidiomycota	c__Agaricomycetes	o__Thelephorales	f__Thelephoraceae	g__Thelephora	NA	ectomicorriza	micorriza
ASV5608	CGAATCTTTGAACGCACATTGCGCCCCCCGTAACTGGGGGGCATGCCTGTCTGAGCGTCGCTTGACATCCATAAGCCATCTCTGGTTTGTACTGGGCCTTGCCTTCACCGGCATCGCCTCGAAGGAATCAGTCTCTTGAGCGGACAGGATCCCTGTAGGGCCGACCGTTCTGCGACTCTAAAGACCTAAGACTTGACCTCAGATCAGGTAGGGACACCGCCTGAACTTAAGCATATCAATA	k__Fungi	p__Ascomycota	c__Archaeorhizomycetes	NA	NA	NA	NA	micorriza_1	micorriza
ASV5634	CGCACCTTGCGCTCCTTGGTATTCCGAGGAGCATGCCTGTTTGAGTGTCTTGAAGTCATCAACCCCGTCTGTTTTGCGCGGACGTCGGTTGGATCTGGGGGTATGCTGCTGTGAGGCCGCTCCCCTCAAATGCATCGGTTGGACCTGTGGGTCGAACTCGACTGGGCGTTGTACCATCCTCGCTCTCCCGAGACGTTCCCCTTCTGCGTCCTCCCACGACTCGCCTGTGGAGTGGCAGTCAAACCAAACTTTGAAATCTGACCTCAAATCAGGTAGGACTACCCGCTGAACTTAA	k__Fungi	p__Basidiomycota	c__Agaricomycetes	o__Trechisporales	f__Hydnodontaceae	g__Trechispora	NA	ectomicorriza	micorriza
ASV5642	CGCACCTTGCGCTCCTTGGTATTCCGAGGAGCATGCCTGTTTGAGTGTCATGAAATTCTCAACCTTTCTAGTTTCTTGACTAGTTAGGCTTGGACTATGGAAGTTGCTGGCTCAATTCGAGACAGCTCCTCTTAAATCTATTAGCAAAGACTCTTGCTGACCAACTCTGGTATGATAATTATCTATATCACCGTTGATCGGTTCCCTTTTATTAGGAGGGTCTCGCTTCTAATCGTCTTTTAGACTATTTGATAACTTTGACCTCAAATCAGGTAGGACTACCCGCTGAACTTAA	k__Fungi	p__Basidiomycota	c__Agaricomycetes	o__Agaricales	f__Entolomataceae	g__Entoloma	NA	ectomicorriza	micorriza
ASV5646	CGCATATTGCACTCTCTGGCTCTCCAGAGAGTATGCCTGTTTGAGTATCAGTTTAAACCTCTCACCCCCAATTGGGGCTGAGGATTTGAGCAATCCGCTGGCGCTGAATTGTTTACGCGGTTTAGTGATTGATGCGGTTGCTTGAAATGTATAGCTGAGCGGTATTGACCACTGCTTAAGATGACTAGGCGTATTAGTTTCCCATTAGGGAATCCACTCGTGCGCCGGTGTATTGGTCTCTAAAGCCTTTGTGTTGGTTGATCGCTTTGCTTCATTTAAGCGCTCTTTGAGTGCTTACTTAGTTTGGCATGCGGTTTGCATATCGAACTTGATCTTGATCTCAAATCAGGCAAGACTACCCGCTGAATTTAA	k__Fungi	p__Glomeromycota	c__Glomeromycota_cls_Incertae_sedis	o__Glomeromycota_ord_Incertae_sedis	f__Glomeromycota_fam_Incertae_sedis	g__Glomeromycota_gen_Incertae_sedis	NA	endomicorriza	micorriza
ASV5669	CGCAAATTGCACTCCCTGGCATTCCTGGGAGTATGCCTGTTTGAGGGTTGGTTTAAATAACAATCGATGTGTTGCTTTTGTGACATTTCGGAGTTGGGTCATCTTTAATCCTTGTGTTTTTAAGAGACCTAAAATTGGTTTTCGCGTATCTTGACGTGTATAATTCTTTATCTCGTCACTGGATGCCCGATATTATTAGGTGTGACCATGTTAAGTGGTTTCATGCCTATAGTATTCTTGATTTCAACCTCAAATCAGGTAAGGATACCCGCTGAACTTAA	k__Fungi	p__Glomeromycota	c__Glomeromycetes	o__Glomerales	f__Glomeraceae	g__Glomeraceae_gen_Incertae_sedis	NA	endomicorriza	micorriza
ASV5700	CGCAAATTGCACTCTCTGGTATTCCGGAGAGTATGCCTGTTTGAGGGTCGTTAAGATAAAATGATCGTTTTCGTCTCTTCCGGGTGACGATTTCGGAATTGAGCTTCATCTTTAAGAAAACCCACTCCTTGGATGATTTTTTTTAAAGAGGCTTAAAAATTTTTTGATAGGTATGATGAGACTTATGTTTAAACACGTTAAGTTCGCGTCATGCAATTTTATTAGGTCGTGACCACGCAATTAATCAGACGACGGGTTTCACGACCCATAATTTCATTTCATTTCATGACCTCAAATCAGGTAGGAATACCCGCCGAACTTAA	k__Fungi	p__Glomeromycota	NA	NA	NA	NA	NA	endomicorriza	micorriza
ASV5741	CGCAAATTGCACTCTCTGGTATTCCTGAGAGTATGCCTGTTTGAGGGTTGGTTTAAATAACAATCGATGTGTTGCTTTTCGTGACAATTTCGGAGTTGGGTTTATCTTAATTCCTATGTTTTAAGAGACCTAAAATTGACGTTTTCGCGCATCTCGACGTGTATAATTTTTTTATCCCGTCATTGGATGCCGGATATTATTAGGTGTGATCATGTTAAGTGGTTTCATGCCTATAGGAATCTTGATTTCAACCTCAAATCAGGTAGGGATACCCGCTGAACTTAA	k__Fungi	p__Glomeromycota	c__Glomeromycetes	o__Glomerales	f__Glomeraceae	g__Glomeraceae_gen_Incertae_sedis	NA	endomicorriza	micorriza
ASV5770	CGCAAATTGCACTCCCTGGCATTCCGGGGAGTATGCCTGTTTGAGGGTCAGTCTAGGTAAAATCGAGGTGTCGCTTAGGTGATATTTCGGAGTTGGGCTGTCTTGACCTCTTTTAGGTTAAGAGACCTAAAATTGACATCTTCGCGCATCCTGAACGTGAGTAATTCATTCATCCGTTTTCGATGCCGATCTCTATTAGGTATGGTCATGTTGTGTGGTCGCGTACCTATAATTCATCATATTTTGACCTCAAATCAGGTAAGAGTACCCGCTGAACTTAA	k__Fungi	p__Glomeromycota	c__Glomeromycetes	o__Glomerales	f__Glomeraceae	g__Rhizophagus	NA	endomicorriza	micorriza
ASV5776	CGCAAATTGCACTCTCTGGTATTCCGGGGGGTATGCCTGTTTGAGGGTCAGTTTAAATAAAATCGTTGTTGCTTTTTGTGACATTCGGAATTGGGTTATCTTAACCTTTTAGGCTAAGAAATCTGAAATTGACATTTTTTGTGCATTCTAGACGTGTATAATTCGTTTATCCGTTTACGGGTGTCAATTTTTATTAGGTATGATCACGTCGTATGATTATTATACCTATAATTCTTCATATTTTGACCTCAAATCAGGTAAGATTACCCGCTGAACTTAA	k__Fungi	p__Glomeromycota	c__Glomeromycetes	o__Glomerales	f__Glomeraceae	g__Glomeraceae_gen_Incertae_sedis	NA	endomicorriza	micorriza
ASV5780	CGCACCTTGCGCCCCTTGGTATTCCGAGGGGCATGCCTGTTTGAGTGTCATTAAATTATCAACCTTACATGCTTTTACGAGCTTGTAATGGCTTGGACTTGGGGGTCTTTTGCCGGTTTCGAAAGAAGTCTGCTCCCCTTAAATGTATTAGCTGGTGCCCCGCGTGGACCATCTATTGGTGTGATAATTATCTACGCCGTTGGATGTCTACTATTAAATGGGATGTGCTGCTTCTAACTGTCTAACTTGGACAATACTTGACCATTTGACCTCAAATCAGGTAGGACTACCCGCTGAACTTAA	k__Fungi	p__Basidiomycota	c__Agaricomycetes	o__Agaricales	f__Hymenogastraceae	g__Gymnopilus	NA	ectomicorriza	micorriza
ASV5781	CGCACCTTGCGCTCCTCGGTATTCCGAGGAGCATGCCTGTTTGAGTGTCATCGAAATCTCGAACCGAGGCCTTCGAAGCTCGGTCTCGGAGCGTGGGGGTCTGTCGGCGGCGACGTCGGCTCCCCTCAAAGGCATTAGCTGTGGGCGCGAGCCCTGCGTGGCACGGCCTCCTCGACGTCATAATGATCGTCGTGGGCTGGAAGCGCGTGGATCGGCGTTCCCATGCTTCGCGAACCTTCGTGGGGACGACCCGCGAGCCTCGAAGCTTGACCTCAAATCAGGTAGGACTACCCGCCGAACTTAA	k__Fungi	p__Basidiomycota	c__Agaricomycetes	o__Boletales	f__Sclerodermataceae	g__Scleroderma	NA	ectomicorriza	micorriza
ASV5803	CGCACCTTGCGCTCCTTGGTATTCCGAGGAGCATGCCTGTTTGAGTGTTATTGAATTTCTCAACCCATGTCTTGATTGATTTCAAGCCCATGGGCTTGGTAATTGGGGGCTTGCTGGTAAGCTACATTTTAGTGATCAGCTCTCCTGAAATACATTAGCAAAGGATGAGGCTTTTTTGTAGTCTCTTGGGGATATTGCACGGCCTTTCGACGTGATAGTTGATCGTCGTCACTGGTGTGTGTGTGTCAACTGTTGCTTCCAATTCAGCCAAGCTTAGCTATTCGTTTCAACGAACGCGGCTTTGTTGTGGCATCCTTTGAAATATGACCTCAAATCAGGTAGGACTACCCGCTGAACTTAA	k__Fungi	p__Basidiomycota	c__Agaricomycetes	o__Boletales	f__Boletaceae	NA	NA	ectomicorriza	micorriza
ASV5808	CGCACCTTGCGCCCCTTGGTATTCCGAGGGGCATGCCTGTTTGAGTGTCATTAAATTCTCAACCTTACTAGCTTTTGCGAAGTAATGGCTTGGACTTGGGGGTCTTTTTGCTGGTTTCGAAAGAGATCTGCTCCCCTTAAATGTATTAGCCGGTGCCCCGCGTGGACCGTCTATTGGTGTGATAATTATCTACGCCGTTAGATGTCTGCTATTAAATGGGATGTGCTGCTTCTAATCGTCCTTCTGGACAATTATTGACCATTTGACCTCAAATCAGGTAGGACTACCCGCTGAACTTAA	k__Fungi	p__Basidiomycota	c__Agaricomycetes	o__Agaricales	f__Hymenogastraceae	g__Gymnopilus	s__purpureosquamulosus	ectomicorriza	micorriza
ASV5821	CGCACCTTGCGCTCCTTGGTATTCCGAGGAGCATGCCTGTTTGAGTGTCATGAAATTCTCAACCTTTCTGTCTTTTACAAGGCCAGTCTGGCTTGGATTGTGGGGGTTGCAGGCTCATCCGAGCCAGCTCTCCTTAAACGCATCAGCAAAGTCATTGCTTGATCATCTTTGATATGATAATTATCTATATCATTGAAGATCAGCCTAGGCTTGCCTTCTAACCCTTTCTCTTCACAAGAGAACTCTTTGAAAAATTTGACCTCAAATCAGGTAGGACTACCCGCTGAACTTAA	k__Fungi	p__Basidiomycota	c__Agaricomycetes	o__Agaricales	f__Entolomataceae	g__Entoloma	NA	ectomicorriza	micorriza
ASV5840	CGCACCTTGCGCTCCTTGGTTTACCTATGGAGCATGCCTGTTTGAGTGTCATGTTGTTCTCAATTCCTTCAGGTTTTTCTTGCAGAAGCCTGTTAGCTGAATTGGATTTGGAGGTTACATTGCAGGTCCCCCTAAAGGATCGGCTCCTCTTAAAGACATTAGCTGGAGAATGAGACGGGGGCTTTTGAGCACTGCTTGTTTGCCATTGATGTAATAACTATTTCATCATGGCTACTGATGGCAAGTAGTGCGTGAGTTGGAGCCCCTTGTAGCTTGCTCTGCTTCTAGTTGTCAGGTTTGAACCTGATGCATATATATGTATTGACTCTTTGACCTCAAATCAGGTAGGATTACCCGCTGAACTTAA	k__Fungi	p__Basidiomycota	c__Agaricomycetes	o__Hymenochaetales	f__Hymenochaetaceae	g__Coltricia	NA	ectomicorriza	micorriza
ASV5858	ATCTTTGAACGCACATTGCGCCTCCCTTAACCGGGGGGCATGCCTGTCTGAGCGTCATTTAAACCTATGGGCCCGACTGGGTTCCGTGTTGGGCCTCGCCCCTCGTGGGCGTCGCCTTGAAGGCATCGGCTTCATGGAGCGGACGGGATCCCTTGTGGACTGACCGTTCCATGGTCGGAGTTTGACTCTGATTTGACCTCAGATCAGGTAAGGACACCGCCTGAACTTAAGCATATCA	k__Fungi	p__Ascomycota	c__Archaeorhizomycetes	o__Archaeorhizomycetales	NA	NA	NA	micorriza_1	micorriza
ASV5874	CGCACCTTGCGCTCCTTGGTATTCCGAGGAGCATGCCTGTTTGAGTGTCATGAAATTCTCAATCTTTCTTAGTTGATTCCTTCAGCTAAGTCAGGACTTGGATCATGGAAGTTGCTGGCTGCTCAAGTTAGCTCTTCTAAAATGCATTTTGCAAAGGTCTTTGCCGGATTGTCTTTGATATGATAATTATCTATATCATCGATAATTTGTGTTCTTTCTGAACAGCCTTTGCCTCTAGTAAGTCTTAACAGACAATTTTTGACAACTTTGACCTCAAATCAGGTAGGACTACCCGCTGAACTTAA	k__Fungi	p__Basidiomycota	c__Agaricomycetes	o__Agaricales	f__Entolomataceae	g__Entolomataceae_gen_Incertae_sedis	NA	ectomicorriza	micorriza
ASV5896	CGCAAATTGCACTCTCTGGTATTCCTGAGAGTATGCCTGTTTGAGGGTTGGTTTAAATAACAATCGGTATGTTGCTTTTTTGTGGCATTTCGGAGTTGGGTTATCTTAATTATCCCTTATGTTTAAGAGACCTGAAATTGACATTTTCGCGCATCTCGACGTGTATAATTTTTTTATCCGTCACTTGGATGCCGGATATTATTAGGTGTGACTGTGCTAAGTGGTTTCATGCCTATAGGATTCTTGATTTCAACCTCAAATCAGGTAGGGATACCCGCTGAACTTAA	k__Fungi	p__Glomeromycota	c__Glomeromycetes	o__Glomerales	f__Glomeraceae	g__Glomeraceae_gen_Incertae_sedis	NA	endomicorriza	micorriza
ASV5908	CGCAAATTGCACTCCCTGGCATTCCTGGGAGTATGTCTGTTTGAGGGTTGGTTTAAATAACAATCGATGTGTTGCTTTTGTGACATTTCGGAGTTGGGTAATCTTAATCTCTTGTGTTTTAAGAGACCTAAAATTGATGCTTTCGCGTATCTTGACGTGTATAATTCTTTATCTCGTCACCGGATGCCGATATTATTAGGTGTGACCATGTTAAGTGGTTTCATGCCTATAGTATTCTTGATTTCAACCTCAAATCAGGTAGGGATACCCGCCGAACTTAA	k__Fungi	p__Glomeromycota	c__Glomeromycetes	o__Glomerales	f__Glomeraceae	g__Glomeraceae_gen_Incertae_sedis	NA	endomicorriza	micorriza
ASV5926	CGCACCTTGCGCTCCTTGGTATTCCGAGGAGCATGCCTGTTTGAGTGTCTTGAAGTCATCAACCCGAACCGTTTTTCTTTGAACGGGTCAGGGCTGGAGCTGGGGGACCTTTGCCGCTCGTCTCGGGCGGCTCCCCTCAAATGCGTCGGTTGGGCCTGTGGGTCAAACTCGGCTGGGCGTTGTACCATCCTCGCTCTTACGAGACAGACCCCTTTCCGTGCCCGTCCTCGACCTGCCCCTCGTCAGGGTCGGCGGTCAACAAACATTTGAAATCTGACCTCAAATCAGGTAGGACTACCCGCTGAACTTAA	k__Fungi	p__Basidiomycota	c__Agaricomycetes	o__Trechisporales	f__Trechisporales_fam_Incertae_sedis	g__Trechisporales_gen_Incertae_sedis	NA	ectomicorriza	micorriza
ASV5972	CGCAAATTGCACTCTCTGGCAATCCGGGGAGTATGCCTGTTTGAGGGTCAGTTTAAATAAAATCGTTATGTCGCTTTTGTGACTTTCGGAATTGGGTTATCTTAATCTTTTAAGCTAAGAAACCTGAAATTGATATTTTTGTGCATCCTAGACGTATATAATTTGTTTATTCGTTTTCGATGCCGAACTCTATTAGGTATGGTCATGTCGTGTCTCGTACCTATAATTCATCATATTTTGACCTCAAATCAGGTAAGATTACCCGCTGAACTTAA	k__Fungi	p__Glomeromycota	c__Glomeromycetes	o__Glomerales	f__Glomeraceae	g__Glomeraceae_gen_Incertae_sedis	NA	endomicorriza	micorriza
ASV5974	CGCATATTGCACTCCTTGGTATTCCTTGGAGTATGTCTGTTTCAGTATCATAAAAACCCTCGAATCTTCAAATTTTTTGAAGGAATCGGACTTGGGCTTTTGTAGGAAGCATTGCTTTTACTAGCATTAAATTTAGTCGTGGCCGCATCTTTTGAAAGATACAGGCGTCATAGTTGACTCTCTGAGTTCATCTTTCGTTTGATATTTCTTCTTAAATGCATTAGACTACGTAAAAAACTTATTTCAACCTTGGTCTGAAATCAGGCAGGACTACCCGCTCAACTTAA	k__Fungi	p__Glomeromycota	c__Glomeromycetes	o__Glomeromycetes_ord_Incertae_sedis	f__Glomeromycetes_fam_Incertae_sedis	g__Glomeromycetes_gen_Incertae_sedis	NA	endomicorriza	micorriza
ASV6034	CGCACCTTGCGCTCCTTGGTATTCCGAGGAGCATGCCTGTTTGAGTGTCTTGAAGTCATCAACCCCAACCGTTTCGTGCGGTCGGACGTTGGATATGGGGGCTCTGCTGCCGAGAGGCGGCTCCCCTCAAATGCATCGGTTGGGCCTGTGGGTCGAACTCGACTGGGCGTTGTACCATCCTCGCTCGACAGAGACGTTCCCCTTCCGTGCCCCTCCACGGCTTAGCCTTCTCAGAGTGGCGGCCAAACGTATTTGAAATCTGACCTCAAATCAGGTAGGACTACCCGCTGAACTTAA	k__Fungi	p__Basidiomycota	c__Agaricomycetes	o__Trechisporales	f__Hydnodontaceae	g__Trechispora	NA	ectomicorriza	micorriza
ASV6072	CGCACCTTGCGCTCCTTGGTATTCCGAGGAGCATGCCTGTTTGAGTGTCTTGAAGTCATCAACCCCGTCCGTTTTTCGAAGCGGGCGCTCGGGTTGGAGCTGGGGGCGCTTTGCCGCGGACTGCCGTCGGCTCCCCTCAAATGCTTCGGTTGGGCCTGTGGGTCGAACTCCGCTGGGCGTTGTAACCATCCTCGCTCTCCGACGGAGACGGACCTGCGACCGTGCCCCGCTCTGACCTTGCCTCTTCCCTCGAAGGGTGGCGGTCTCACCGAGCCTTTTGGCTTTGAAATCTGACCTCAAATCAGGTAGGACTACCCGCTGAACTTAA	k__Fungi	p__Basidiomycota	c__Agaricomycetes	o__Trechisporales	f__Hydnodontaceae	g__Trechispora	NA	ectomicorriza	micorriza
ASV6104	CGCAAATTGCACTCCCCGGCATTCCTGGGAGTATGCCTGTTTGAGGGTCAGTTTAAGTAAAATCGAGGTGTCGTTTCGGCGACATTTCGGAATTGGGTTGTCTTAACCTTTCAGGTTAAGAGGCCTGAAATTGACTTCTTTCGCGCATCCTGAACGTGTGTAATCATTCGTTTATCCGTTTTTGATGCCGAACTCTATTAGGTACGGTCGTGTCGTGTGGTCTCGTACCTATAATTCATCATATTTTGACCTCAAATCAGGTAAGAGCACCCGCTGAACTTAA	k__Fungi	p__Glomeromycota	c__Glomeromycetes	o__Glomerales	f__Glomerales_fam_Incertae_sedis	g__Glomerales_gen_Incertae_sedis	NA	endomicorriza	micorriza
ASV6116	CGCAAATTGCACTCCCTGGCATTCCGGGGAGTATGCCTGTTTGAGGGTCAGTTTAAATAAAATCGATGTGTCGCTTTTGTGGCATTTCGGAATTGGGTTATCTTAACCTTTTCAGGTTAAGAGACCTGAAATTGAGATTTTTTGCGCATCCTGGACGTGTATAATTCGCTTATACGTTTTTCGGGTGTTAATTTTTTATTAGGTATAGCATCTTTGTATGATCTCGCACCTATAATTTCTCATAGTTTGACCTCAAATCAGGTAGGAATACCCGCTGAACTTAA	k__Fungi	p__Glomeromycota	c__Glomeromycetes	o__Glomerales	f__Glomeraceae	g__Rhizophagus	NA	endomicorriza	micorriza
ASV6124	CGCACCTTGCGCCTCTCGGCATTCCGAGGGGCACACCCGTTTGAGTGTCGTGAAATACCTCAACCTTTCACCGTTTCTTTGATCGGAAGAAAGGCTTGGACTTTGGAGGCCAATGCTGGCTTTCCCCTCTACGGGGCCAGCTCCTCTTAAATCGATTAGCAGGGTCTCCTTTGCCGATCCTCGGACGTGATAAGCTGCTTCTACGTCTCCGGGTTTGGCTTCTCTTGCCTTGCTTCTAATCCCGTCGAACTCTTTTTAACCTTTTGACCTCAAATCGGGTGAGACTACCCGCCGAACTTAA	k__Fungi	p__Basidiomycota	c__Agaricomycetes	o__Russulales	f__Russulaceae	g__Lactifluus	s__panuoides	ectomicorriza	micorriza
ASV6132	CGCACCTTGCGCTCCTTGGTATTCCGAGGAGCATGCCTGTTTGAGTGTCTTGAAGTCATCAACCCCTCCCGTTTCGTGCGGGGGACGGTTGGATTGTGGGGGTCCTGCTGCCGAAAGGTGGCTCCCCTCAAAAGCATCGGTTGGGCCTGTGGGTCGAACTCGACTGGGCGTTGTACCATCCTCGCTCGACAGAGACGTTCCCCTTCTGCGCCCCACCTCGACCGTCGGTCAGAGCCGCGGCCAACTTCTTTGAAATCTGACCTCAAATCAGGTAGGACTACCCGCTGAACTTAA	k__Fungi	p__Basidiomycota	c__Agaricomycetes	o__Trechisporales	f__Hydnodontaceae	g__Trechispora	NA	ectomicorriza	micorriza
ASV6141	CGCACCTTGCGCTCCTTGGTATTCCTTGGAGCATGCCTGTTTGAGTGTCGTGAAATCTTCAACCTATAAACCTTTGCAGGTCTTGTAGGCTTGGACTTGGAGGCTTGTCGGCCTTTGTTGGTCGGCTCCTCTCAAATGTATTAGCTTAGTTCCTTGCGGATCAGCTTGTCGGTGTGATAATGTCTACGCCGCAACTGTGACGCGTTTGGCGAGCTTCTAATCCGTCTCATGCATGAGACAATGTTTATGACCTCTGGCCTCAAATCAGGTAGGACTACCCGCTGAACTTAA	k__Fungi	p__Basidiomycota	c__Agaricomycetes	o__Polyporales	f__Ganodermataceae	g__Amauroderma	NA	ectomicorriza	micorriza
ASV6150	CGCACCTTGCGCTCCTTGGTATTCCGAGGAGCATGCCTGTTTGAGTGTCATGAAATTCTCAAACTTCACCAGCTTTGACAAAGTCTCGGTGAAGTTTTGGACTTTGGGACCTGCTGGATTCTCTGAATTCAGCTCTCCTTAAATTTATTAGCGAGATCATTACTGGTCTTCTTTGGTATGATAATTATCTATACCATTGGAGATTGGCTTCTTTGGAAGTTCTTGCTTCTAATCGTCTCTCTGCAGACAAAAATTGACAATTTTGACCTCAAATCAGGTAGGATTACCCGCTGAACTTAA	k__Fungi	p__Basidiomycota	c__Agaricomycetes	o__Agaricales	f__Entolomataceae	g__Entoloma	NA	ectomicorriza	micorriza
ASV6171	CGCAAATTGCACTCTCTGGTATTCCTGAGAGTATGCCTGTTTGAGGGTTGGTTTAAATAACAATCGATGTGTTGCTGCTTTTGTGACAATTTCGGAGTTGGGTTATCTTAATTCCTATGTTTTAAGAGACCTAAAATTGACGTTTTCGCGCATCTTGACGTGTATAATTTTTTTTATCCCGTCAATGCCGGGATATTATTAGGTGTGACCATGCTTAAGTGGTTTCATGCCTATAGGAATCTTGATTTCAACCTCAAATCAGGTAGGGATACCCGCTGAACTTAA	k__Fungi	p__Glomeromycota	c__Glomeromycetes	o__Glomerales	f__Glomeraceae	g__Glomeraceae_gen_Incertae_sedis	NA	endomicorriza	micorriza
ASV6188	CGCAAATTGCACTCCCTGGCATTCCTGGGAGTATGCCTGTTTGAGGGTTGGTTTAAATAACAATCGATGTGTTGCTTTTGTGACATTTCGGAGTTTGGGTCATCTTAATCTTTTGTGTTTTAAGAGACCTAAAATTGATGCTTTCGCGTATCTTGACGTGTATAATTCTTTATCTCGTCACCGGATGCCGATATTATTAGGTGTGACCATGTTAAGTGGTTTCATGCCTATAGTATTCTTGATTTCAACCTCAAATCAGGTAAGGATACCCGCTGAACTTAA	k__Fungi	p__Glomeromycota	c__Glomeromycetes	o__Glomerales	f__Glomeraceae	g__Glomeraceae_gen_Incertae_sedis	NA	endomicorriza	micorriza
ASV6196	CGCAAATTGCACTCCCCGGCATTCCTGGGAGTATGCCTGTTTGAGGGTCAGTTTAAGTAAAATCGAGGTGTCGTTTCGGCGACATTTCGGAATTGGGTAGTCTTAACCTTTCAGGTTAAGAGGCCTGAAATTGACTTCTTTCGCGCATCCTGAACGTGTGTAATCATTCGTTTATCTGTTTTTGATGCCGAACTCTATTAGGTACGGTCATGTCGTGTGGTCTCGTACCTATAATTCATCATATTTTGACCTCAAATCAGGTAAGAGTACCCGCTGAACTTAA	k__Fungi	p__Glomeromycota	c__Glomeromycetes	o__Glomerales	NA	NA	NA	endomicorriza	micorriza
ASV6237	CGCAAATTGCACTTCCTGGTATTCCGGGGAGTATGCCTGTTTGAGGGTCGGTTTACATCAAACTCGATGTATCGTTTTTTTTTTGCGATACCTCGGAATTGGGTCATCTTTACCTTTGGGTATAAGGGACCTGAAATTGATTATTCCTTGCGCATCTTTAGACGTTGTTAATGAATTGTCTGACGTGCCAAATTTTTTATTAGGTTATGACCATCTCATGTGGTCTCGTACCTATAAGTTAATCGATTTTCGACCTCAAATCAGGTAAGAGTACCCGCTGAACTTAA	k__Fungi	p__Glomeromycota	c__Glomeromycetes	o__Glomerales	f__Glomerales_fam_Incertae_sedis	g__Glomerales_gen_Incertae_sedis	NA	endomicorriza	micorriza
ASV6256	TGCACCTTGTGCTCCTTGGTATTCCGAGGAGCATGCCTGTTTGAGTGTCATGAAATTCTCAACCTTTCTGGCTTTGGCTGGTCAGGCTTGGATTGTGAGAGCTGCTGGTTTTTTGAATCAGCTCTTCTGAAAAGCATTAGCAGGGAATCATTGCTGATTGTCTTTGGTATGATAATCATCTATACCACTGACTTTTTAAAGGTCCTGCTTCTAACTGTCCGTCTGTGTGGGATAATGATATGACAACTTTGACCTCAAATCAGGTAGGACTACCTGCTGAACTTAA	k__Fungi	p__Basidiomycota	c__Agaricomycetes	o__Agaricales	f__Entolomataceae	g__Entoloma	NA	ectomicorriza	micorriza
ASV6258	CGCAAATTGCACTTCTTGGTATTCCGAGGAGTACACATGCTTGAGGGTCAGTTAAAAAATTTCGTACATCTTTGATGTTGCGGATCTGGATATTCCGATCTTATAAATCGGTTACCTAAAATTAAGATAAATATGTAATGTGAAGCGTACTAATTATAGTCGCTAATCATTTATTAATACTTATTACATAACAACTATCTAGTTGACGATGTATAAAATTTGAGAATGACCTCAAGTCATGTGAGAGTACCCGCTGAACTTAA	k__Fungi	p__Glomeromycota	c__Glomeromycetes	o__Gigasporales	f__Gigasporaceae	g__Gigaspora	NA	endomicorriza	micorriza
ASV6295	CGCATATTGCGCTCTCTGGTATTCCGGAGAGCATGCTTGTTTGAGTATCAGTAAACACCTCAAACTCCAATGAGTTTTTTTTAAAAAGTCATTGGAATTTGGATTTGAGTGATCCCAACACATTTATTGTGGCGGGTTGCTTGAAATGCAGGTGCAGCTGGACTTTTATCTGAGCTATAGGCATATTTATTTAGTCCCGTCAAAGGATTATTACTTTTGCTTCAGCTATCCTAAGGATGAAATGTTCCAATATGCTGACTGATGCAGGAATTCTACAGTGAAGTTCATTTTTGAGCAGATCTGTATTTCTCGATCTCAAATCAAGTAAGACTACCCGCTGAACTTAA	k__Fungi	p__Mortierellomycota	c__Mortierellomycetes	o__Mortierellales	f__Mortierellaceae	g__Mortierellaceae_gen_Incertae_sedis	NA	ectomicorriza	micorriza
ASV6310	CGCAAATTGCACTCTCTGGCAATCCGGGGAGTATGCCTGTTTGAGGGTCAGTTTAAATAAAATCGTTATGTCGCTTTTGTGACTTTCGGAATTGGGTTATCTTAATCTTTTAAGCTAAGAAACCTGAAATTGATATTTTTGTGCATCCTAGACGTATATAATTTATTTATCCGTTTTCGATGCCGAACTCTATTAGGTATGGTCATGTCGTGTGGTCTCGTACCTATAATTCATCATATTTTGACCTCAAATCAGGTAAGATTACCCGCTGAACTTAA	k__Fungi	p__Glomeromycota	c__Glomeromycetes	o__Glomerales	f__Glomeraceae	g__Glomeraceae_gen_Incertae_sedis	NA	endomicorriza	micorriza
ASV6334	CGCAAATTGCACTCTCTGGTATTCCGGAGAGTATGCCTGTTTGAGGGTCATTAAAATGTAAGGATCGTTTTTGTCGCCTTCTTTTTTTGGGGACATTTTCGGAATTGAGCTTTCTTCTTTTTTAAACTTTCTTCGGGGTTGTTGAAAAGAGGCTTAAAATTGATCGTTTATGATACGACTTACGTTTTAAATACATAGTAAGTCCATGTCATACATTTTATTAGGTCGTGACTTAGTTTGAGACGAAGTTTTCAGTGACCTATAATTTTATTCATAAAATGACCTCAAATCAGGTAGGAATACCCGCTGAACTTAA	k__Fungi	p__Glomeromycota	c__Glomeromycetes	o__Glomerales	f__Glomeraceae	g__Sclerocarpum	s__amazonicum	endomicorriza	micorriza
ASV6335	CGCAAATTGCACTCCCTGGCATTCCGGGGAGTATGCCTGTTTGAGGGTCAGTCTAAGTAAAATCGAGGTGTCGTTTCGGTGACATTTCGGAATCGGGTTGTCTTAACCTTAGGTTAAGAGGCCTGAAATTGACATTTTTCGCGCATCCTGAACGTGTGTAATTCATTTATCCGTTTGCGATGCCGATCTCTATTAGGTGTGGTCACGTCGCGTGGTCTCATACCTATAACTCTTCATATTTTGACCTCAAATCAGGTAGGAGTACCCGCTGAACTTAA	k__Fungi	p__Glomeromycota	c__Glomeromycetes	o__Glomerales	f__Glomerales_fam_Incertae_sedis	g__Glomerales_gen_Incertae_sedis	NA	endomicorriza	micorriza
ASV6345	CGCATCTTGCACTCCTTGGTTTACCTATGGAGCACATCTGTTTGAGTGTCATGTTGGCCTCAATTCCCCCAGGTTTTACTTGGGTGGATTGGATTTGGAGGTTATTGCAGGCCCCTTTATGGGATCAGCTCCTCTTGAATTCATTAGCTAGAGGATGAGACAGGGACATCTTGTGCTATGGTGTAATAATTGTTCCATCATGGTTGTGACAAGTTTTGTATGCCTTGAAGCTTTCTCAGCTGAAAATCATCAGATGAAGCCCACTGATGCTATTGATACTTTGGCCTCAAATCAGATGAGACTACCCGCTGAACTTAA	k__Fungi	p__Basidiomycota	c__Agaricomycetes	o__Hymenochaetales	f__Hymenochaetaceae	g__Coltricia	NA	ectomicorriza	micorriza
ASV6350	CGCATATTGCGCCTTCTGGTATTCCGGAAGGCATGCTTGTTTGAGTATCAGTAACAACCTCAACTCTTTCTTCTTTGTTGGAGAAGAGTTGGATTTGAGCATTTCCACAGGTCACCACTTGGAGGATTGCTTGAAATATGAGGTTCGGCCGGCAGTTGCCTGGGCTACAAGCATTTCATACTTAATCCCGTCAAACGGATTATATCCTTTGCTGCAGCCAACATACAGGGTAACTTGCCAGTGTTCCGACTGATGCAGGAAAGTTGAGAAGCTTTTGGGCTACTCTTCTAAACTCGATCTCAAATCAAGTAAGACTACCCGCTGAACTTAA	k__Fungi	p__Mortierellomycota	c__Mortierellomycetes	o__Mortierellales	f__Mortierellaceae	g__Mortierella	NA	ectomicorriza	micorriza
ASV6361	CGCATCTTGCGCTCCTTGGTATTCCGAGGAGCATGCCTGTTTGAGTGTCGTGAAATTCTCAACCTTTCAAGCTTTGATTTCCAAGGCTTTGTAAGGCTTGGATCCATGGGAGTTTGCCGGTTTTAGCGAGTTGGCTCTCCTTAAATGCATTAGCAAGATCAATCGCTGTATTGTCTTTGATATGATAATTATCTATATCATAGATGAAACAGTGTTTTCCTTCCTCGGAAAGATCTAGCTTTCTAAACGTCGTCTCTAGAGACAATCACGAATCATTTGACCTCAAATCAGGTAGGACTACCCGCTGAACTTAA	k__Fungi	p__Basidiomycota	c__Agaricomycetes	o__Agaricales	f__Entolomataceae	g__Entoloma	NA	ectomicorriza	micorriza
ASV6363	CGCAAATTGCACTCTCTGGTATTCCGGAGAGTATGCCTGTTTGAGGGTTGGTTTAAATAACAATCGATATGTTGCTTATGTTGACATTTCGGAAGTGGGTCATCTTAATCTTATTAAGGGACCTAAAATTTGACGTACTTGCGCATCCTGACGTGTATAATTTTTTTTTATCTTGTCATCGGATGTCATGTTTTATTAGGTGTGGCTATGTTGAATGGTTTTTCATACCTATATGAATCTTGATTTCAACCTCAAATCAGGTAAGAACACCCGCTGAACTTAA	k__Fungi	p__Glomeromycota	c__Glomeromycetes	o__Glomerales	f__Glomeraceae	g__Glomeraceae_gen_Incertae_sedis	NA	endomicorriza	micorriza
ASV6410	CGCACCTTGCGCTCCTTGGTATTCCGAGGAGCATGCCTGTTTGAGTGTCATGAAGTTCTCAACCTTTCTGATTTTTCCAAAGATCGGTCAGGCTTGGATTGGTGGGATGTGCTGGCTTCTTCGGGAGTCAGCTCTCCTGAAACACATTAGCAAGATCATTGCTGGGTCATCATTGATATGATAATTATCTATGTCATTGAAGGCTGGCTGAGATTTAGCTTCTAACAATTAACCGCTTGATATTTTTGACCTCAAATCAGGCAGGACTACCCGCTGAACTTAA	k__Fungi	p__Basidiomycota	c__Agaricomycetes	o__Agaricales	f__Entolomataceae	g__Entolomataceae_gen_Incertae_sedis	NA	ectomicorriza	micorriza
ASV6411	CGCAAATTGCACTCTCTGGCAATCCAGGGAGTATGCCTGTTTGAGGGTCAGTCAAAGTAAAATCGAGGTTTCGCTTAGGTGACATTTCGGAATTGGGTAGTCTTGACCTTTCATGTCAAGAGGCCTGAAATTGACTTCTTCGCGCATCCTGAACGTGAGTAATTCATTCATCCGTTTTCGATGCCGATCTCTATTAGGTATGGTCATGTCGTGTGGTCACGTATCTATAATTCTTCATATTTTGACCTCAAATCAGGTAGGAGTACCCGCTGAACTTAA	k__Fungi	p__Glomeromycota	c__Glomeromycetes	o__Glomerales	f__Glomeraceae	g__Rhizophagus	NA	endomicorriza	micorriza
ASV6415	CGCAAATTGCACTCCCCGGCATTCCTGGGAGTATGCCTGTTTGAGGGTCAGTTTAAGTAGAATCGGGGTGTCGTTTCGGCGACATTTCGGAATTGGGTTGTCTTAACCTTTCAGGTTAAGAGGCCTGAAATTGACTTCTTTCGCGCATCCTGAACGTGTGTAATCATTTGTTTATCCGTTTTTGATGCCGAACTCTAATAGGTACGGTCATGTCGTGTGGTCTCGTACCTATAATTCATCATATTTTGACCTCAAATCAGGTAAGAGTACCCGCTGAACTTAA	k__Fungi	p__Glomeromycota	c__Glomeromycetes	o__Glomerales	NA	NA	NA	endomicorriza	micorriza
ASV6424	CGCAAATTGCACTCCCTGGCATTCCTGGGAGTATGCCTGTTTGAGGGTTGGTTTAAATAACAATCGATGTGTTGCTTTTGTGACATTTCGGAGTTGGGTCATCTTAATTCCCTTGTGTTTAAGAGACCTAAAATTGATGTTTTCGCGTATCTTGACGTGTATAATTCTTTATCTCGTCACCGGATGCCGATATTATTAGGTGTGACCATGTTAAGTGGTTTCATGCCTATAGTATTCTTGGTTTCAACCTCAAATCAGGTAAGGATACCCGCTGAACTTAA	k__Fungi	p__Glomeromycota	c__Glomeromycetes	o__Glomerales	f__Glomeraceae	g__Glomeraceae_gen_Incertae_sedis	NA	endomicorriza	micorriza
ASV6451	CGCACATTGCGCCTCCTGTTACAGGGAGGCATGCCTGTCTGAGCGTCATTTAAACCCAATGCCGATGACATACTTTTGTCGTCGGCGTGTTGGGCCCTCGTCGGACTTGGTGTCGACGTGGCCTCGAATCCATTGGTCAAGTTGAGCGGACGAGATCCTCTGGGACAGAGACCGTTCACGAGACCCTAAAGTCATCTGAATTTTGACCTCAGATCAGGTAGGAACACCGCCTGAACTTAA	k__Fungi	p__Ascomycota	c__Archaeorhizomycetes	o__Archaeorhizomycetales	f__Archaeorhizomycetaceae	g__Archaeorhizomyces	NA	micorriza_1	micorriza
ASV6463	CGCAAATTGCACTCCCCGGCATTCCTGGGAGTATGCCTGTTTGAGGGTCAGTTTAAGTAAAATCGAGGTATCGTTTCGGCGACATTTCGGAATTGGGTTGTCTTAACCTTTCAGGGGTTTTAAGAGGCCTGAAATTGACTTCCTTCGCGCATCCTGAACGTGTGTAATCATTTGTTTATCCGTTTTTGATGCCGAACTCTATTAGGTACGGTCATGTCGTGTGGTCTCGTACCTATAATTCATCATATTTTGACCTCAAATCAGGTAAGAGTACCCGCTGAACTTAA	k__Fungi	p__Glomeromycota	c__Glomeromycetes	o__Glomerales	NA	NA	NA	endomicorriza	micorriza
ASV6474	CGCACCTTGCGCTCCCTGGTACTCTGGGGAGCATGCCCGTTTGAGTGTCGTGTGCCTCTTCACCGGAGCCGCTGTGACTTGTTCACTTTGGCTTGCAGGTGGCGGTGGGATCGTTGGCCCCTTCTGGCGGTCAACCTTCCTGAAATCGATCAGCGATGCCCAGTCTCAAACTCCCTCTGGTCTGCGGGTGTTAACTGCTTAGGCCTGTTTTGCCTTTGGGGTGGACGACTGACGTTGCTCTCCAACCGTCTCAAGCTCGAGACAACACTTCTCGCTCTGACCTCAAATCGGGTAGGGTTACCCGCTGAATTTAA	k__Fungi	p__Basidiomycota	c__Agaricomycetes	o__Hymenochaetales	f__Hymenochaetales_fam_Incertae_sedis	g__Kurtia	NA	micorriza ericoide	micorriza
ASV6519	CGCAAATTGCACTCCCTGGCATTCCTGGGAGTATGCCTGTTTGAGGGTTGGTTTAAATAACAATCGATGTGTTGCTTTTGTGACATTTCGGAGTTGGGTAATCTTAATCTCTTGTGTTTTAAGAGACCTAAAATTGATGCTTTCGCGTATCTTGACGTGTATAATTCTTTATCTCGTCACCGGATGCCGATATTATTAGGTGTGACCATGTTAAGTGGTTTCATGCCTATAGTATTCTTGATTTCAACCTCAAATCAGGTAGGGATACCCGCCGAACTTAA	k__Fungi	p__Glomeromycota	c__Glomeromycetes	o__Glomerales	f__Glomeraceae	g__Glomeraceae_gen_Incertae_sedis	NA	endomicorriza	micorriza
ASV6584	CGCAAATTGCACTCTCTGGTATTCCGGAGAGTATGCCTGTTTGAGGGTCATTAAAATGTAAGGATCGTTTTTGTCGCCTTCGTTTTGGGTGACATTTTCGGAATTGAGCTTTCTTTCTTTTTAGCATTCCTTCGGGATTGTTAGAAAGAGGCTTAAAATTGATCGTTTATGATACGACTTACGTTTTAAATACATAGTAAGTACATGTCATACATTTTACTAGGTCGTGGCTTAGTTTGAGACAAAGTTTTCAATGACCTATAATTTTATTCATAAAATGACCTCAAATCAGGTAGGAATACCCGCTGAACTTAA	k__Fungi	p__Glomeromycota	c__Glomeromycetes	o__Glomerales	f__Glomeraceae	NA	NA	endomicorriza	micorriza
ASV6601	CGCAAATTGCACTCCCCGGCATTCCTGGGAGTATGCCTGTTTGAGGGTCAGTTTAAGTAAAATCGAGGTGTCGTTTCGGCGACATTTCGGAATTGGGTTGTCTTAAACCTTTCAGGGTTTTAAGAGGCCTGAAATTGACTTCTTTCGCGCATCCTGAACGTGAGTAATCATTCGTTTATCCGTTTTTGATGCCGAACTCTAATAGGTACGGTCATGTCGTGTGGTCTCGTACCTATAATTCATCATATTTTGACCTCAAATCAGGTAAGAGTACCCGCTGAACTTAA	k__Fungi	p__Glomeromycota	c__Glomeromycetes	o__Glomerales	f__Glomeraceae	g__Rhizophagus	NA	endomicorriza	micorriza
ASV6605	CGCACCTTGCGCTCCTTGGTATTCCGAGGAGCATGCCTGTTTGAGTGTCTTGAAGTCATCAACCCCTCCCCGTTGTTCTCTGCGGTGGAGGAGGTTGGATGTGGGGGCCCTGCTGCTGTGAGGCAGCTCCCCTCAAATGCATCGGTCGGGCTTGTGGGTCGAACTTGATCAGGCGTTGTACCATCCTCGCTTGCGTCGAGACGTTCCCCGCTCTGTCGTTTGCCCGCCTTGAGACCCCGCCCCTCGGAGTGGTGGGTCAAGTGCAAGCCTTTTTGGCTTTTGAAACTCTGACCTCAAATCAGGTAGGACTACCCGCTGAACTTAA	k__Fungi	p__Basidiomycota	c__Agaricomycetes	o__Trechisporales	f__Hydnodontaceae	g__Trechispora	NA	ectomicorriza	micorriza
ASV6610	CGCAAATTGCACTCCCTGGCATTCCGGGGAGTATGCCTGTTTGAGGGTCAGTCTAGGTAAAATCGAGGTGTCGCTTAGGTGACATTTCGGAATTGGGTTGTCTTGACCTTTCAGGTCAAGAGGCCTGAAATTGACTACTTCGTGCATCCTGAACGTGAGTAATTCATTCATCCGTTTTCGATGCCGATCTCTATTAGGTATGGTCATGTCGTGTGGTCGCGTACCTATAATTCATCATATTTTGACCTCAAATCAGGTAAGAGTACCCGCTGAACTTAA	k__Fungi	p__Glomeromycota	c__Glomeromycetes	o__Glomerales	f__Glomeraceae	g__Rhizophagus	NA	endomicorriza	micorriza
ASV6616	CGCACCTTGCGCTCCTTGGTATTCCGAGGAGCATGCCTGTTTGAGTGTCATTAAATTCTCAACTATACAAGTTTTTTATAACATGTATAGCTTGGATCATGGGATTTGCAGGCTTTTACTAGTCAGCTATCCTTAAAAGTATTAGCAGAGCTTTGCCGCTAATCATTGGTGTGATAATTATCTACGCCATTGACGAGTGACATACTGAAGCTTAGCTTCTAATCGTCTTCACAGACAAATTTTGACAATCTGACCTCAAATCAGGTAGGATTACCCGCTGAACTTAA	k__Fungi	p__Basidiomycota	c__Agaricomycetes	o__Agaricales	f__Entolomataceae	g__Clitopilus	NA	ectomicorriza	micorriza
ASV6637	CGCAAATTGCACTCTCTGGTATTCCGGGGAGTATGCTTGCTTGAGGGTTAGTGATTACAAATCGTGAAAAGAAATTTTTGCGGATCTGGATTTTCCAAAAGTTATTTTTTGGTAATCTAAAATTTATCTTAACAATAGGTGATATTGGAAATGTTTATCTTTAAATTCATTAACAATTATTGCCAAATTTGTTACGCGTGTTATCTTCCTAATTTCTTAATTAGGTAAAAGTAATACAATTTATCTTTTGAAATCTGACCTCAAGTCAAGTAAGAATACCCGCTGAACTTAA	k__Fungi	p__Glomeromycota	c__Glomeromycetes	o__Diversisporales	f__Acaulosporaceae	g__Acaulospora	s__lacunosa	endomicorriza	micorriza
ASV6657	CGCAAATTGCACTTCCTGGTATTCCGGGAAGTATGCCTGTTTGAGGGTCGGTTTACATCAAACTCGAGGTGTCGTTTTCTTTGTGATGCCTCGGAATTGGGTCATCTTTACCTTTTGGGTGCAAGGGACCTGAAATTGATCATTCCTTGCGCATCTTTAGACGTTGTTAATGAATTGTCTGACGTGCCAAATTTTTTATTAGGTTACGACCATCTCATGTGGTCTCGTACCTATAAGTTAATCGATTTTCGACCTCAAATCAGGTAAGAATACCCGCTGAACTTAA	k__Fungi	p__Glomeromycota	c__Glomeromycetes	o__Glomerales	f__Glomerales_fam_Incertae_sedis	g__Glomerales_gen_Incertae_sedis	NA	endomicorriza	micorriza
ASV6659	CGCACCTTGCGCTCCTTGGTATTCCGAGGAGCATGCCTGTTTGAGTGTCATTAAATTCTCAACTATACAAGTTTTTAAAACATGTATAGCTTGGATCTTGGGATTTGCGGGCTTTCACAAGTCGGCTATCCTTAAATGTATTAGCAGTGCTTTTGCCGCTAAACTCTAGTGTGATAATTATCTACGCTATTGTGCAGCAGCATGAATAGAGCTTTGCTTCTAACCGTCTTCACAGACAACATTTGACAATCTGACCTCAAATCAGGTAGGATTACCCGCTGAACTTAA	k__Fungi	p__Basidiomycota	c__Agaricomycetes	o__Agaricales	f__Entolomataceae	g__Clitopilus	NA	ectomicorriza	micorriza
ASV6662	CGCACCTTGCACTCCTTGGTATTCCGAGGAGTATGCCTGTTCGAGTGTCATGAAACTCTCAAACCGCATCTTCATTGATGTCGGGCTTGGATTTGGACGCTGCTGGACGTGAGTCCGGCTCGTCTTGAATGCATTAGCTGACGATTTCGATTTCAGTTAAACCGTGTGATAATACATCAACGCGGGCAGCCGTAAGGCGCTGGGTCGTCTCTCGAAGGCTTCCAATCGTCCTTTCGAGGACTGTCCTTCCGGGCATTTCATTTCACATCTGGCCTCGAATCAGGTAGGACTACCCGCTGAACTTAA	k__Fungi	p__Basidiomycota	c__Agaricomycetes	o__Tremellodendropsidales	f__Tremellodendropsidales_fam_Incertae_sedis	g__Tremellodendropsidales_gen_Incertae_sedis	NA	ectomicorriza	micorriza
ASV6663	CGCAAATTGCACTCCCTGGCATTCCTGGGAGTATGCCTGTTTGAGGGTTGGTTTAAATAACAATCGATGTGTTGCTTTTGTGACATTTCGGAGTTGGGTAATCTTAATCCTAAGAGACCTAAAATTGATGTTTTCGCGTATCTTGACGTGTATAATTCTTTATCTCGTCACCGGATGCCGATATTATTAGGTGTGACCATGTTAAGTGGTTTCATGGCTATAGTATTCTTGATTTCAACCTCAAATCAGGTAAGGATACCCGCTGAACTTAA	k__Fungi	p__Glomeromycota	c__Glomeromycetes	o__Glomerales	f__Glomeraceae	g__Glomeraceae_gen_Incertae_sedis	NA	endomicorriza	micorriza
ASV6686	CGCAACTTGCGCTCCTTGGTATTCCGAGGAGCATGCCTGTTTGAGTGTCTTGAAGTCATCAACCACAACCGTTTTTGCGACGGGTGCGGTTGGAGCTGGGGGACTTGCCGGCCGTTGCGGTCGGCTCCCCTCAAATGCGTCGGTCGGGCCTGTGGGTCAAACTCGATAGGGCGTTGTACCGTCCTCGCTCTCGTGTCAGACTCGCTAATGCGTGCCCCTCCTCGACCTCGCCCACCTCGGGTGCGGTCAAATCACATTTGAAATCTGACCTCAAATCAGGTAGGACTACCCGCTGAACTTAA	k__Fungi	p__Basidiomycota	c__Agaricomycetes	o__Trechisporales	f__Trechisporales_fam_Incertae_sedis	g__Trechisporales_gen_Incertae_sedis	NA	ectomicorriza	micorriza
ASV6753	CGCACATTGCGCCCTCTGGTATTCCGGGGGGCATGCCTGTCCGAGCGTCATTGCAACCCTCAAGCACGGCTTGTGTGTTGGGCGACCGTCCCGTCTTAGGAGGGACGCGCCCGAAAGGCAGTGACGGCGTCGTGTTCCGGTGCCCGAGCGTATGGGGCTTTGTCTATCGCTCTAGTGGCCTGGCCGACTGTCCGGTCTAACCATCATTTACTTCTAGTGGTTGACCTCGGATCAGGTAGGGTTACCCGCTGAACTTAA	k__Fungi	p__Ascomycota	c__Eurotiomycetes	o__Onygenales	f__Ascosphaeraceae	g__Ascosphaera	NA	micorriza_1	micorriza
ASV6759	CGCACCTTGCGCTCCTTGGTATTCCGAGGAGCATGCCTGTTTGAGTGTCATTAAATTCTCAACCATACAAGTTTGCACAAACCTGTATGGCTTGGATCATGGGATTTGCGGGCTTTTCTACTAGTCGGCTATCCTTAAATGCATTAGCAGAGCTTTTGTTGCTGATCTCTGGTGTGATAATTATCTACGCCGTTGAGCAGTGACATACTGAAGCACTGCTTCTAATCGTCTTCACAGACAAACTCCTGACAATCTGACCTCAAATCAGGTAGGACTACCCGCTGAACTTAA	k__Fungi	p__Basidiomycota	c__Agaricomycetes	o__Agaricales	f__Entolomataceae	g__Clitopilus	NA	ectomicorriza	micorriza
ASV6762	CGCACCTTGCGCCCTCTGGTATTCCGGAGGGCATGCCTGTTTGAGTGTCATTAAATTCTCAATCCTAACCAGTTGTTAATTGACTGCGTTAGAATTGGAACTGGAGGTTTTGTTGGCTTCTGTTCAACTCCTCTAAAATATATCAGTGGATTTTAACACCCTGCTTTGTTGATCCCAACCTGTTTAAGGTGTGATAATTATCTACGCTTTTTAACAGTTGGTTTCACGAGTTACTCTTTTGATTTGGGTTGTGTTGCATTGTGCTCAATCTGTTTCTATTCATTAGAGTTTGATACGAAGGGGAGTCATCTGCTTTCTAACAGTCCTGTTCATTGGACAACTCTATATTTTTGCTTGACCTCAAATCAGGTAGGATTACCCGCTGAACTTAA	k__Fungi	p__Basidiomycota	c__Agaricomycetes	o__Agaricales	f__Omphalotaceae	g__Lentinula	s__raphanica	ectomicorriza	micorriza
ASV6811	CGCAAATTGCACTCTCTGGTATTCCTGAGAGTATGCCTGTTTGAGGGTTGGTTTAAATAACAATCGATGTGCTGCTTTTTTGTGACATTTCGGAGTTGGGTTATCTTAATTCCAACGTTTTAAGAGACCTAAAATTGACGTTTTCGCGCATCTCGACGTGTATAATTTTTTTATCCCGTCATTGGATGCCGGATATTATTAGGTGTGATCATGTTAAGTGGTTTCATGCCTATAGAAATCTTGATTTCAACCTCAAATCAGGTAGGGATACCCGCTGAACTTAA	k__Fungi	p__Glomeromycota	c__Glomeromycetes	o__Glomerales	f__Glomeraceae	g__Glomeraceae_gen_Incertae_sedis	NA	endomicorriza	micorriza
ASV6824	CGCAAATTGCACTCTCTGGCATTCCGGAGAGTATGCCTGTTTGAGGGTCGTTAAAATAAAGGATCGATCTTTGTAACCTTTCGAGGTTTACTTGGTCGGAATTGAGCTTATCTTTTTTTGGACCTTTCGGGGTTTTGCTAAGAGGCTTAAAATTGATCGTTATGATATGTAAGACTTATGTTTAATACGTTAAGCTTACGTCATACATTTTTTATTAGGTTGTGGCTATAATAATTAAATAATAGTTGATGGCAGTTTCATAACCTATAACTCATAAAATGACCTCAAATCAGGTAGGAATACCCGCTGAACTTAA	k__Fungi	p__Glomeromycota	c__Glomeromycetes	o__Glomerales	f__Glomeraceae	g__Sclerocarpum	s__amazonicum	endomicorriza	micorriza
ASV6830	CGCAAATTGCACTCCCTGGCATTCCGGGGAGTATGCCTGTTTGAGGGTCAGTCTAAGTAAAATCGAGGTGTCGTTTCGGTGACATTTCGGAATTGGGTTATCTTAACCTTAGGTTAAGAGGCCTGAAATTGACGTTTTTCGCGCATCCTGAACGTGTGTAATTCGTTTATCCGTTTGCGATGCCGATCTCTATTAGGTGTGGTCACGTCGCGTGGTCTCATACCTATAACTCTTCATATTTTGACCTCAAATCAGGTAGGAGTACCCGCTGAACTTAA	k__Fungi	p__Glomeromycota	c__Glomeromycetes	o__Glomerales	f__Glomerales_fam_Incertae_sedis	g__Glomerales_gen_Incertae_sedis	NA	endomicorriza	micorriza
ASV6895	CGCAAATTGCACTTCCTGGCATTCCGGGGAGTATGCCTGTTTGAGGGTCAGTTTAAATAAAATCGATGTGTCGCTTTGTGGCATTTCGGAATTGGGTTGTCTTAACCTTCAGGTTAAGAGACCTGAAATTGAGATTTTTTTGCGCATCCTAGACGTGTATAATTCTTTTAACCGTTTTTTCGGGTGTGAATTTTTTTATTAGGTATGGTCATCTTGTATGGACTCGTGCCTATAATTTCTCATAATTTGACCTCAAATCAGGTAGGAATACCCGCTGAACTTAA	k__Fungi	p__Glomeromycota	c__Glomeromycetes	o__Glomerales	f__Glomeraceae	g__Rhizophagus	NA	endomicorriza	micorriza
ASV6898	CGCAAATTGCGCTCTCTGGTATTCCGGAGAGTATGCCTGTTTGAGGGTCAGTTTAAATAAAAATCGAGGTGTTGCTTTTTGTGATGCGTCGGAATTGGGTCATCTTTTGTTCTTTTGGATTTAAGAGACCTAAAATTGATAACCTTGTGCATCTCAGACGTACATAAGAATATTTTTTTTTATCCGTCCGGAATGTCAGTTTTTATTAGGTATGACCATATGTTATATTTTGTGGCATTGTACCTATAATTACTCATATTTTGACCTCAAATCAGGTAAGAGTACCCGCTGAACTTAA	k__Fungi	p__Glomeromycota	c__Glomeromycetes	o__Glomerales	f__Glomeraceae	g__Rhizophagus	NA	endomicorriza	micorriza
ASV6912	CGCAAATTGCACTTCTTGGTATTCCGAGGAGTACACATGCTTGAGGGTCAGTTAAAAAATATCGTCTTCGATGTTGCGGATCTGGGTATTCCGATCTTATCGGTTACCTAAAATTAAGATGAGAATATATAATGTGAAGCGGACTAATTATTTAGTCGCTAATCATTTATTATACTTATTACATTACGACTAAGTCTTTAGTCGGTGATGTATAAATTATGAAAATGACCTCAAGTCATGTGAGAGTACCCGCTGAACTTAA	k__Fungi	p__Glomeromycota	c__Glomeromycetes	o__Gigasporales	f__Gigasporaceae	g__Gigaspora	NA	endomicorriza	micorriza
ASV6962	CGCATATTGCGCCTTCTGGTATTCCGGAAGGCATGCTTGTTTGAGTATCAGTAACAACCTCAACTCTTGTTCTTTGCGGAATGAGAGTTGGATTTGAGCATATCCACCAAGTCTTACATTCGTGTGAGTTCCTGGAGGATGCTTGAAATAAGAGGTTCGGCCGGCAGTTGCCTGGGCTACAAGCATTTCATACTTAATCCCGTGACACGGATTATATCCTTTGCTGCAGCCAACATACAGGGTAACTTGCCAGTGTTCCGACTGATGCAGGAAAGTTGAGACTTTTGGGTCTCTTCTAAACTCGATCTCAAATCAAGTAAGACTACCCGCTGAACTTAA	k__Fungi	p__Mortierellomycota	c__Mortierellomycetes	o__Mortierellales	f__Mortierellaceae	g__Mortierella	NA	ectomicorriza	micorriza
ASV6965	CGCAAATTGCACTCTCTGGTATTCCTGAGAGTATGCCTGTTTGAGGGTTGGTTTAAATAACAATCGGTGTGTTGCTTTTGTGACATTTCGGAATTGGGTCATCTTAATTCCTATGTTTTAAGAGACCTAAAATTGACGTTTTCGCGCATCTCGACGTGTATAATTTTTTTATCCCGTCACTGGATGCCGGATATTATTAGGTGTGATCATGTTAAGTGGTTTCATGCCTATAGGAATCTTGATTTCAACCTCAAATCAGGTAGGGATACCCGCTGAACTTAA	k__Fungi	p__Glomeromycota	c__Glomeromycetes	o__Glomerales	f__Glomeraceae	g__Glomeraceae_gen_Incertae_sedis	NA	endomicorriza	micorriza
ASV6975	CGCAGATTGCACTTCTTGGTATTCCGAGGAGTACACATGCTTGAGGATCAGTTAAAAAATATCGTACATCTTTGATGTTGCGGATCTGAGTATTCCGATCTTATCGGTTACCTAAAATTAAGATGAATATGTAATGTGAAGCGGACTAATTAGTCGCTAATCATTTATTATACTTATTACATTACGACTAAGTCTTTAGTCGGTGGTGTATAAATTATGAGAATGACCTCAAGTCATGTGAGAGTACCCGCTGAACTTAA	k__Fungi	p__Glomeromycota	c__Glomeromycetes	o__Gigasporales	f__Gigasporaceae	g__Gigaspora	NA	endomicorriza	micorriza
ASV6986	CGCATATTGCGCTCTTTGGTATTCCGAAGAGCATGCTTGTTTGAGTATCAGTAAACACCTCAACCCCATTCTTTGTTGAATGTGGGCTGGATTTGAGCAAACCCAACAATTTTAATTTTTTGGCGGGTTGCTTAAAATGCAGGTGCAGCTGTAAACAAGAACAGACTGAGCTAAAAGCATATCTATTTAGTCCGTCTCGGCGGATTATCTCTATTTGCTGCAGCTACTCTAAGGTCCTCTTGTCCGAGCTGACTGATGCAGGATTTGTTAGGGCGTCTAGGCGCCTCTTTCAAAACTCGATCTCAAATCAAGTAAGACTACCCGCTGAACTTAA	k__Fungi	p__Mortierellomycota	c__Mortierellomycetes	o__Mortierellales	f__Mortierellaceae	g__Mortierella	s__capitata	ectomicorriza	micorriza
ASV6989	CGCAAATTGCACTCCCTGGCATTCCGGGGAGTATGCCTGTTTGAGGGTCAGCTTAAGTAAAATCGAGGTGTCGTTTCGGTGACATTTCGGAATTGGGTTGTCTTAACCTTTTAGGTTAAGAGGCCTGAAATTGACTTTTTCGCGCATCCTGAACGTGTGTAATCATTCGTTTATCCGTTTTTGATGCCGATCTCTATTAGGTATGAACATGTCGTGTGGTCTCGTGCCTATAATTCTTCATATTTTGACCTCAAATCAGGTAAGAGTACCCGCTGAACTTAA	k__Fungi	p__Glomeromycota	c__Glomeromycetes	o__Glomerales	f__Glomeraceae	NA	NA	endomicorriza	micorriza
ASV6996	CGCACCTTGCGCCCTTTGGCTATTCCGAAGGGCATGCCTGTTTGAGTATCGTGAACACCTCAACTCTCATGGTTTACCATGGTGAGATTGGACTCTGGAGGTTTTGCTGGCCCTCGGTCGGCTCCTCTCAAATGAATTAGCTTACCAGTTTATGGTTGCGCCACAGGTGTGATAACTATCTGCTCTTGTGGTCGTACACCAGATAACCTTCGATGCTGGAGGTTTGCTGGGGCTCACAAATGTCTCTCCTTGTGAAGACAGCCTTTTGAACGTTTGATCTCAAATCAGGTAGGACTACCCGCTGAACTTAA	k__Fungi	p__Basidiomycota	c__Agaricomycetes	o__Thelephorales	f__Thelephoraceae	g__Tomentella	NA	ectomicorriza	micorriza
ASV7006	CGCACCTTGCGCTCCTCGGTATTCCGAGGAGCATGCCTGTTTGAGTGTCATCGAAATCTCGAACCGAGGCCTTCGATCCGTTCGAAGCTCGGTCTCGGAACGTGGGGGTCTGCCGGCGGCGACGTCGGCTCCCCTCAAAGGCATTAGCTGTGGGCGCGAGCCCTGCGTGGCACGGCCTCCTCGACGTCGTAATGATCGTCGTGGGCTGGAAGCGCGTGGGATCGACGTTCCCATGCTTCGCGAACCTTCGTGGGGGACGACCCGCGAGCCTCGAAGCTTGACCTCAAATCAGGTAGGACTACCCGCTGAACTTAA	k__Fungi	p__Basidiomycota	c__Agaricomycetes	o__Boletales	f__Sclerodermataceae	g__Scleroderma	NA	ectomicorriza	micorriza
ASV7025	CGCATCTTGCACTTCTTGGTATTCCAAGGAGTATGTCTGGTTGAGTAATGTGAATATCTAATCAAGCACAGCTGTGTTTGGAGTTGAGTGACTTGCCTCTTGTCTCTCAGAGACTAGAGAGGCTCACTTGAAATGCAAGGGGACAAGGATTTGTGGGATGCACCGCCCCCTTTCTATCAATGACTTGATGAGGTTGGCTTGGTTGGGGGTTATTCATAAAGTCTTGATAGACTGGGACCAGGTCTCTCGCACACTCTGACAATCTCTTGTCTGTCAACTAGGGAACCAGGGGGGAGACTGTTAACAGTCAGCCCCCCTCTCACTTTTCATTCTCAACTCAGATAGGACTACCCGCTGAATTTAA	k__Fungi	p__Basidiomycota	c__Basidiomycota_cls_Incertae_sedis	o__Basidiomycota_ord_Incertae_sedis	f__Basidiomycota_fam_Incertae_sedis	g__Basidiomycota_gen_Incertae_sedis	NA	ectomicorriza	micorriza
ASV7046	CGCACCTTGCGCTCCTTGGTATTCCGAGGAGCATGCCTGTTTGAGTGTCATGAAATTCTCAACCTCTCTGGATTTTTTTCAGTTAGGCTTGGATTTGGAAGTTGCTGGTTCACTACGAATCAGCTCTTCTTAAATGTATTAGCAGTCCTTTGCTGGCCATCATTGGTATGATAAATTATCTATACTATTGATGATCGGTTTCTCTTCGGGGAGAGGATCCGCTTCTAACCGTCTTTCGAGACAATTCTGACAACTTTGACCTCAAATCAGGTAGGACTACCCGCTGAACTTAA	k__Fungi	p__Basidiomycota	c__Agaricomycetes	o__Agaricales	f__Entolomataceae	g__Entoloma	NA	ectomicorriza	micorriza
ASV7089	CGCAAATTGCACTCTCTGGTATTCCTGAGAGTATGCCTGTTTGAGGGTTGGTTTAAATAACAATCGATGTGTTGCTTTTGTGACATTTCGGAATTGGGTAATCTTAATTTCCTATGTTTTAAGAGACCTAAAATTGACGTTTTCGCGCATCTCGACGTGTATAATTTTTTTATCCCGTCATTGGATGCCGGATATTATTAGGTGTGATCATGTTAAGTGGTTTCATGCCTATATGAATCTTGATTTCAACCTCAAATCAGGTAGGGATACCCGCTGAACTTAA	k__Fungi	p__Glomeromycota	c__Glomeromycetes	o__Glomerales	f__Glomeraceae	g__Glomeraceae_gen_Incertae_sedis	NA	endomicorriza	micorriza
ASV7154	CGCAAATTGCACTCCCTGGCATTCCGGGGAGTATGCCTGTTTGAGGGTCAGTCTAAGTAAAATCGAGGTGTCGTTTCGGTGACATTTCGGAATTGGGTTTTATCTTAACCTAGGTTAAGAGGCCTGAAATTGACGTTTTTCGCGCATCCTGAACGTGTGTAATTCATTTTATCCGTTTGCGATGCCGATCTCTATTAGGTGTGGTCACGTCGCGTGGTCTCATACCTATAACTCTTCATATTTTGACCTCAAATCAGGTAGGAGTACCCGCTGAACTTAA	k__Fungi	p__Glomeromycota	c__Glomeromycetes	o__Glomerales	f__Glomerales_fam_Incertae_sedis	g__Glomerales_gen_Incertae_sedis	NA	endomicorriza	micorriza
ASV7176	CGCACCTTGCGCTCCTTGGTATTCCGAGGAGCATGCCTGTTTGAGTGTCTTGAAGTCATCAACCCCCTCCCCTTGTTTTACGGGGGCCGAGGGTGTTGGACCTGGGGGCGTGCCGCCGCAAGGTCGGCTCCCCTTAAATGCGTCGGTTGGGCCTCTGGTCAAACTCGTCTGGGCGTTGTACCATCCTCGCTCTCCCGAAGACCTAGTGCGCCCTCCCCCGACCTGCCCTCCTCGGAGTGGCGGTCAAACACCTTTGAAATCTGACCTCAAATCAGGTAGGACTACCCGCTGAACTTAA	k__Fungi	p__Basidiomycota	c__Agaricomycetes	o__Trechisporales	NA	NA	NA	ectomicorriza	micorriza
ASV7188	CGCAAATTGCACTCTCTGGTATTCCTGGGAGTATGCCTGTTTGAGGGTTGGTTTAAATAACAATCGATGTGTTGCTTTTGTGACATTTCGGAGTTGGGTTATCTTAATCCTCCTATGTTTTAAGAGACCTAAAATTGACGTTTTTCGCGCATCTCGACGTGTATAATTTTTTTTTATCCCGTCACTGGATGCCGGATATTATTAGGTGTGATCATGTTAAGTGGTTTCATGCCTATAGGAATCTTGATTTCAACCTCAAATCAGGTAAGGATACCCGCTGAACTTAA	k__Fungi	p__Glomeromycota	c__Glomeromycetes	o__Glomerales	f__Glomeraceae	g__Glomeraceae_gen_Incertae_sedis	NA	endomicorriza	micorriza
ASV7234	CGCATCTTGCGCTCCTTGGTATTCCGAGGAGCATGCCTGTTTGAGTGTCATTAAATTCTCAACCTTACTGGCTTTGCTGCTGGTCTGGCTTGGATGTGGAGGTTTTGCAGGCTTTAACAAGTCAGCTCCTCTGAAATGCATTAGCGGTACCCTTGTGGTTAATGGCTACTAGTGTGATAATTATCTACGCTATTCGGTCACCCACAATTATAAGGGTTATGCTGCTTATAACGGTCCATTGAGTTGGACAATACAAAATGACAATTTTGACCTCAAATCAGGTAGGACTACCCGCTGAACTTAA	k__Fungi	p__Basidiomycota	c__Agaricomycetes	o__Agaricales	f__Crepidotaceae	g__Crepidotus	NA	ectomicorriza	micorriza
ASV7261	CGCATCTTGCGCTCCTTGGTATTCCGAGGAGCATGCCTGTTTGAGTGTCATGAACGTCTCAAATCAATTTTCTTTTTTTTTTTTTATTTAAGAAAAAAAAAAAAATCGGTTTGGATATTGGATGCTTGCTGGACAACCGGCTCATCTAAAATATATTCGCTGATCATAAAATTTTGGATTATCCACTTGGCGTGATAAGTATCACCCGCTGAGGACGTATCCAAGAAAAAAAAAACAATTGATCGCTTCTAATTAAATCATAGATACTTTCGTGTCTGTTTGAATCATTTGACCTCAAATCAGGTAGGACTACCCGCTGAACTTAA	k__Fungi	p__Basidiomycota	c__Agaricomycetes	o__Geastrales	f__Geastrales_fam_Incertae_sedis	g__Geastrales_gen_Incertae_sedis	NA	ectomicorriza	micorriza
ASV7285	CGCACCTTGCGCCCCTTGGCTATTCCGAGGGGCATGCCTGTTTGAGTATCATGAACACCTCAACTCTCATGGTTTTCTATGATGAGCTTGGACTCTGGGGGTTTTGCCGGCATCTTGTTGGCTCCCCTCAAATAAATCAGCTTACCAGTGTCTGGCGGCATCATGGGTGTGATAACTATCTACGCTCAAGTTTGCCTGCCCAGGTGGCCCTGGGGCTCACAAATGTCCCTCTTTGTGGGGACAGCTTTTTGAACGTTCGATCTCAAATCAGGTAGGACTACCCGCTGAACTTAA	k__Fungi	p__Basidiomycota	c__Agaricomycetes	o__Thelephorales	f__Thelephoraceae	g__Thelephora	NA	ectomicorriza	micorriza
ASV7316	CGCAAATTGCACTCCCCGGCATTCCTGGGAGTATGCCTGTTTGAGGGTCAGTTTAAATAAAATCGAGGTGTCGTTTCGGCGACATTTCGGAATTGGGTTGTCTTAACCTTTTCAGGTTAAGAGGCCTGAAATTGATTTTTTTCGCGCATCCTGAACGTGTGTAATCTTATTCGTTTATCCGTTTTTGATGCCGAACTCTATTAGGTATGGTCATGTCGTGTGGTCTCGTACCTATAATTCATCATATTTTGACCTCAAATCAGGTAAGAGTACCCGCTGAACTTAA	k__Fungi	p__Glomeromycota	c__Glomeromycetes	o__Glomerales	f__Glomerales_fam_Incertae_sedis	g__Glomerales_gen_Incertae_sedis	NA	endomicorriza	micorriza
ASV7335	CGCACCTTGCGCTCCTTGGTATTCCGAGGAGCATGCCTGTTTGAGTGTCATGAAATTCTCAACCCAACAAGTTCTTAACGGGACTTTGCTTGTGGCTTGGACTTGGAGGTTTGTCGGCTCATTAGCAGTCGGCTCCTCTCAAATGCATTAGCTTGGTTCCTTGCGGATCGGCTCACGGTGTGATAATTGTCTACGCCGCGACCGTTGAAGCGTTTTAATGGCCAGCTTCTAATCGTCTCTTGCGAGACAGCATTCATCGAACTCTGACCTCAAATCAGGTAGGACTACCCGCTGAACTTAA	k__Fungi	p__Basidiomycota	c__Agaricomycetes	o__Polyporales	f__Polyporaceae	g__Lentinus	NA	ectomicorriza	micorriza
ASV7340	CGCAAATTGCACTCTCCGGTATTCCGGGGAGTATGCCTGTTTGAGGGTTGGTTTAAATAACAATCGATATGTTGCTTATGTTGACATTTCGGAAGTGGGTCATCTTAATCTTAAGGGACCTAAAATTGACGTACTTGTGCATCCTGACGTGTATAATTTTTTTTATCTTGTCATCGGATGTCATGTTTTATTAGGTGTGGCTATGTTGAATGTTTTTTCATACCTATATGAATCTTGATTTCAACCTCAAATCAGGTAAGAACACCCGCTGAACTTAA	k__Fungi	p__Glomeromycota	c__Glomeromycetes	o__Glomerales	f__Glomeraceae	g__Glomeraceae_gen_Incertae_sedis	NA	endomicorriza	micorriza
ASV7385	CGCAAATTGCACTCCCTGGCATTCCTGGGAGTATGCCTGTTTGAGGGTTGGTTTAAATAACAATCGATGTGTTGCTTTTGTGACATTTCGGAGTTGGGTCATCTTAATTCCCTTGTGTTTAAGAGACCTAAAATTGATGTTTTCGCGTATCTTGACGTGTATAATTCTTTATCTCGTCACCGGATGCCGATATTATTAGGTGTGACCATGTTAAGTGGTTTCATGCCTATAGTATTCTTGATTTCAACCTCAAATCAGGTAAGGATACCCGCTGAACTTAA	k__Fungi	p__Glomeromycota	c__Glomeromycetes	o__Glomerales	f__Glomeraceae	g__Glomeraceae_gen_Incertae_sedis	NA	endomicorriza	micorriza
ASV7387	CGCATATTGCGCTCTCTGGTATTCCGGAGAGCATGCTTGTTTGAGTATCAGTAAAAACCTCAAACTCTGAGAAGGGTGTTTTTTCAATAAACCTTTTGTTAGTGTTTGGATTTGAGTAATCCCAACGCAGTTTATTATGTTTATGACATAATAGTCAGGCGGCGGGTTACTTGAAATGCAGGTGCAACTGGGACTTTCATCTGAGCTAAAGGCATATTTATTTAGTCCCGTCAAAAAGGATTATTACTTTGCTTCAGCTAAAATTAAAGGATGAATTTGATCCGATATGGCTGACTGATGCAGGAATATTACAGAAAAAGAGAGGACTTGTGTTTCTCTCTCCTTCTGTGACCCTCTCGATCTCAAATCAAGTAAGACTACCCGCTGAACTTAA	k__Fungi	p__Mortierellomycota	c__Mortierellomycetes	o__Mortierellales	f__Mortierellales_fam_Incertae_sedis	g__Mortierellales_gen_Incertae_sedis	NA	ectomicorriza	micorriza
ASV7408	CGCAAATTGCACTCCCTGGCATTCCTGGGAGTATGCCTGTTTGAGGGTTGGTTTAAATAACAATCGATGTGTTGCTTTTGTGACATTTCGGAGTTGGGTCATCTTAATTTTCATGTTTTAAGAGACCTAAAATTGATGCTTTCGCGTATCTTGACGTGTATAATTCTTTATCTCGTCACCGGATGCCGATATTATTAGGTGTGACCATGTTAAGTGGTTTTATGCCTATAGTATTCTTGATTTCAACCTCAAATCAGGTAAGGATACCCGCTGAACTTAA	k__Fungi	p__Glomeromycota	c__Glomeromycetes	o__Glomerales	f__Glomeraceae	g__Glomeraceae_gen_Incertae_sedis	NA	endomicorriza	micorriza
ASV7409	CGCACCTTGCGCTCCTTGGTATTCCGAGGAGCATGCCTGTTTGAGTGTCTTGAAGTCATCAACCCAAACCGTTTGACACGGTCTGTGTGTTGGAGCTGGGGGCTTGCTGCCGAGAGGTGGCTCCCCTCAAATGCATCGGTTGGGCCTGTGGGTCGTACTCGATTGGGTGTTGTATTATCCTCGCTCGAATGAGATGTTCCCCTCCTTGTGCCCCTCCACGACCTGCCTTTATGAGCGGTGGGTCAAGCAAAAACTTTGAAATTCTGACCTCAAATCAGGTAGGACTACCCGCTGAACTTAA	k__Fungi	p__Basidiomycota	c__Agaricomycetes	o__Trechisporales	f__Hydnodontaceae	g__Trechispora	s__stevensonii	ectomicorriza	micorriza
ASV7462	CGCATCTTGCGCCCCTTGGTATTCCGAGGAGCATGCCTGTTTGAGTGTCATAAAATTTTCAACCTGTCAATTCTTTGATAAGGCTTGGAATCTGGAAGTTGCAGGCTTTGTTGTGGTCAGCTCTTCTTAAATGAATTAGCGATGATCATTGCTAGATCAGTTTTGATATGATAGTTATCTATATCATTTCTGAAATAGTGTTCTTTATACAAAGAAAGATTTCGCTTTAAATCGTCTGATTATAAATGACAATGCATATCACACAATTTGTTCTCAAATCAGGTAGGACTACCCGCTGAACTTAA	k__Fungi	p__Basidiomycota	c__Agaricomycetes	o__Agaricales	f__Entolomataceae	g__Nolanea	NA	ectomicorriza	micorriza
ASV7468	CGCACATTGCGCCCGCCAGTATTCTGGCGGGCATGCCTGTTCGAGCGTCATTTCAACCCTCGCGCCCCGCGCGGTGTTGGGGCCCTGCGGCCGCCGCAGGCCCTGAAAAGTAGTGGCGGGCTCGCCAGGACTCCCAGCGCAGTAGCTTAACCTCGCTGGCGGTGTCCCGGTGCGTCCCGGCCGTGAAACTCTTTGTAACAAAAAAGGTTGACCTCGGATCAGGTAGGAATACCCGCTGAACTTAA	k__Fungi	p__Ascomycota	c__Sordariomycetes	o__Phyllachorales	f__Telimenaceae	g__Telimenaceae_gen_Incertae_sedis	NA	ectomicorriza	micorriza
ASV7478	CGCATCTTGCGCTCCTTGGCATTCCGAGGAGCATGCCTGTTTGAGTGTCGTGAACTACTCTCAATTTCTAATCTTTCTTTGGATGGATTTGAAATTGGATTTGGATGATGTTGTGAAAAAGTGATCACAACTGATCCTAAATGGATTAACGGTCTGAATTTGATCACGCAATGTGATAAGTTGAAATGTGCATTGTTTAAAGATGAAAGACAGACTGTGTATAGATGATTAACTTTTGTTATATGTCATTTGACCTCAAATCAGGTAGGATTACCCGCTGAACTTAA	k__Fungi	p__Basidiomycota	c__Agaricomycetes	o__Geastrales	f__Geastraceae	g__Geastrum	s__hariotii	ectomicorriza	micorriza
ASV7480	CGCAAATTGCACTCTCTGGTATTCCGGAGAGTATGCCTGTTTGAGGGTCTGTTTAAATTAAATCGATGTGTTGCTTTTGGTGACATCTCGGAGATGGGTCATCTTAGGATTTTTAAGAGACCTAAAATTGATATTTCTCTGCGCATTTTAGACGTATAAAATATTATTTGTCTGATATGTCGGGATTTTTTTATTAGGTATGACCATTTTATATGGTTTCGTATCTATATAATTTCGTTTTTTGACCTCAAATCAGGTAGGAATACCCGCTGAACTTAA	k__Fungi	p__Glomeromycota	c__Glomeromycetes	o__Glomerales	f__Glomeraceae	NA	NA	endomicorriza	micorriza
ASV7484	CGCACCTTGCACTCCTTGGTATTCCATGGAGTATGCCTGTTTGAGTGTCATGAACATCTCAACTGCTTTGACTTTTGTCAAAGTGAAGTTGGACTTGGAGGACAAGTGCTGGCGTGAGCATCTGCTTGCTTGTCGGCTCCTCTTCAATGGATGAAAAGCTTTCCTTGAGTGGGACAGACTGATGTGATAAGTATCTTCATCAGACGGTCTGCTTTTGAAAAGAGACGGCTTTACTGCATCTTATATATCAAATCATTTGACCTCAAATCAGGTAGGACTACCCGCTGAACTTAA	k__Fungi	p__Basidiomycota	c__Agaricomycetes	o__Thelephorales	NA	NA	NA	ectomicorriza	micorriza
ASV7485	CGCAAATTGCACTTCTTGGTATTCCGAGGAGTACACATGCTTGAGGGTCAGTTAAAAAATATCGTACATCTTCGATGTTGCGGATCTGGGTATTCCGATCTTGTCGGTTACCTAAAATTAAGAATATGTAATGTGAAGCGAACTAATTATTAGTCGCTAATCATTTATTATACTTATTACATTACGACTAAATTTTTAGTTAGTGGTGTATAAATTATGAGAATGACCTCAAGTCATGTGAGAGTACCCGCTGAACTTAA	k__Fungi	p__Glomeromycota	c__Glomeromycetes	o__Gigasporales	f__Gigasporaceae	g__Gigaspora	NA	endomicorriza	micorriza
ASV7498	TGCACCTTGCACTCCTTGGTTTACCTATGGAGTATGCCTGTTTGAGTGTCATGTTTGCATCAGTTCTCCCAGGTTTTCTAACATAAATGATGCCTGTTGGATGAATTGGATTTGGAGGGTTATAATGCAGATCCCTCTTCTCTTGGGGGATCAGCTCCTCTTGAAAATATTAGCTGGAGGATGAGACAAAGACTTTTTAGTGCCTTCCAGTTGTTATGGTGTAATAATTATTTCATCATAGCTTAGGAATGACACACATATATATGTGTGCATGAAGTCTTTTGTAGCTTACTCTGCTGCAAATTGCTAGGATCAAAATTAGACATTTTGACCTCAAATCAGGCAGGATTACCCACTGAACTTAA	k__Fungi	p__Basidiomycota	c__Agaricomycetes	o__Hymenochaetales	f__Hymenochaetaceae	g__Coltricia	s__lateralis	ectomicorriza	micorriza
ASV7502	CGCACCTTGCGCTCCTTGGTATTCCGAGGAGCATGCCTGTTTGAGTGTCATGAAATTCTCAACCTAACGGGTTCTTAATCGGACTTGCTTAGGCTTGGACTTGGAGGCTTGTCGGCTTTGCTTCTGGGCATAAGTCGGCTCCTCTTAAATGCATTAGCTTGGTTCCTTGCGGATCGGCTCACGGTGTGATAATTGTCTACGCCGCGACCGTTGAAGCGTTTTAATGGCCAGCTTCTAATCGTCTCTTGCGAGACAACATTCATCGAACTCTGACCTCAAATCAGGTAGGACTACCCGCTGAACTTAA	k__Fungi	p__Basidiomycota	c__Agaricomycetes	o__Polyporales	f__Polyporaceae	g__Lentinus	s__berteroi	ectomicorriza	micorriza
ASV7509	CGCATCTTGCACTTCTTGGTATTCCAAGGAGTATATCTGGTTGAGTAATGTGAATCAATCTATCAATTTCTTGTTTATTTGATCAAGAGGTTGGATTTGAGTGGGTTACCTTGTTATATTTTGACAAGGTTCACTTGAAATGCAGGGGAACAGGACTTGGAAAAGACAGACTTGACTTGACTTGACTGGGTTTCCTGGTCGGTCTCTGGCCTGTTTTTTCCAAGGAAGCGAAGAGACTTGTTCCAATTTAACAATGACTTGATGAAAGATGATTTTGATTTGGAAGGGGAAATCTCAATCAAAAAGTCTTGTTAAAAAGTCTCTTGTTAAACGCAATCCTTGTTTTCACAACTAGGGAAGTATGCCAACAAGCAAGAGATTTCTCTTGCCTTTGGCTCT…	k__Fungi	p__Basidiomycota	c__Basidiomycota_cls_Incertae_sedis	o__Basidiomycota_ord_Incertae_sedis	f__Basidiomycota_fam_Incertae_sedis	g__Basidiomycota_gen_Incertae_sedis	NA	ectomicorriza	micorriza
ASV7511	CGCACCTTGCGCTCCTTGGTATTCCGAGGAGCACGCCTGTTTGAGTGTCGTGAAATTCTCAACCTAACAAACCTTTTGGGTTCTTGTTAGGCTTGGACTTTGGAGGCTTTGCTGGCATGTTTTTGGTCAGCTCCTCTCAAATTCATTAGCTTGATTCCTTGTGGATCGGCTTCTCGGTGTGATAATTGTCTACGCCGTGACCGTGAAGCATTTGGTGAGCTTCTAATTGTCTTTGTTCAAAGACAACTTTTGTATATCTTGACCTCAAATCAGGTGGGACTACCCGCTGAACTTAA	k__Fungi	p__Basidiomycota	c__Agaricomycetes	o__Polyporales	f__Polyporaceae	g__Polyporus	NA	ectomicorriza	micorriza
ASV7545	CGCACCTTGCGCTCCTTGGTATTCCGAGGAGCATGCCTGTTTGAGTGTCTTGAAGTCATCAACCCCGCGTGTTTCTCACAACGGGTTGGAGCTGGGGGCCTTGCCGCGGTAGAGCGCGGCTCCCCTCAAATGCGTCGGTTTGTGGCCTGCGGGACGGACTCGACTGGGCGTTGTAACCATCCTCGCTCGACGTAGAGTCGCACCCGCCACTGAGAGCGCCCGACCGAAGACCTCGCCTTTGCAGCGGCGGTCAATGCTATTTTGAAATCTGACCTCAAATCAGGTAGGACTACCCGCTGAACTTAA	k__Fungi	p__Basidiomycota	c__Agaricomycetes	o__Trechisporales	f__Trechisporales_fam_Incertae_sedis	g__Trechisporales_gen_Incertae_sedis	NA	ectomicorriza	micorriza
ASV7547	CGCACCTTGCGCTCCTTGGTATTCCGAGGAGCATGCCTGTTTGAGTGTCATTAAATTCTCAACTATACAAGTTTTTGTTAACTTGAATAGCTTGGATGATGGGAATTGCGGGCTTATACTAAGTCGGCTTTCCTTAAATGCATTAGCAGAGCTTTTGTCGCCAGCTATTGGAGTGATAACTATCTTTCTAATTAGTGACGCGCATGAATGGAGCTTCGCTTCTAATCGTCTTTATAGACAACTTTGACAATCTGACCTCAAATCAGGTAGGACTACCCGCTGAACTTAA	k__Fungi	p__Basidiomycota	c__Agaricomycetes	o__Agaricales	f__Entolomataceae	g__Clitopilus	NA	ectomicorriza	micorriza
ASV7567	CGCACCTTGCGCTCCTTGGTATTCCGAGGAGCATGCCTGTTTGAGTGTCATGAAATTCTCAACCTTTCCAGTTTGATGACTGGTTTAGGCTTGGATGATGGAGGTTGCTGGCTCAGTCCGAATCAGCTCTTCTTAAATATATTAGCAAAGACTCTTGCTGACCATCTTTGGTATGATAATTATCTATATCATTGATAACCAGTTCCCTTCACGGGAAGTCTTGCTTCTAATAGTCTCAAAGACAACTTGATAAAATTGACCTCAAATCAGGTAGGACTACCCGCTGAACTTAA	k__Fungi	p__Basidiomycota	c__Agaricomycetes	o__Agaricales	f__Entolomataceae	g__Entoloma	NA	ectomicorriza	micorriza
ASV7574	CACACCTTGTGCTCCTTGGGTTACCTATGGAGCATGCCTGTTTGAGTGTCATGTTAATCTCAATTCCCTCGGGCATTTTTTGTATTAATGAAAAGGCCTGTTCTTAGGGTTATTGGATTTGAGGGTTCATGCAGGTTCCTTTTATAGGGAATCAGCTCCCTCTAAAAATATTAGCTAGAGGATGAAGCAAAATGTCTCAGCATTATTCATTGGCTCATGGTGTAATAATTGTTTCATCATGGCATTTTATGTGTAGAGACTTCTGTGGCATTCTCTGCAATCTAGTTTGTCGGATTTTTCTGGCAATTCATGCATTCTCTTTGGCCTCAAATCAGGTAGGACTACCCGCTGAACTTAA	k__Fungi	p__Basidiomycota	c__Agaricomycetes	o__Hymenochaetales	f__Hymenochaetaceae	g__Coltriciella	NA	ectomicorriza	micorriza
ASV7575	CGCACCTTGCGCTCCCTGGTATTCCGGGGAGCACGCCTGTTCGAGTGTCGTGAATACCTCAAGCTAGATGCTTTATTGTATCTGGCTTGGATTTGGACTCTGCTGTTTCCGAAAGGGAATAGCTAGTCTTAAATGCATTAGCTGATCCATGCTTGTATGTTTGGTTCTACTCGGCGTGATAATTCTCTGACCGCTGAGGACATTTGCTTGCAAATGGCCAGATGTACCTTGGGTTGCTTCTAATCTGTTCTGTGCCTTTGTGCGCAAACAACCTTTTCAACTTTGACCTCGAATCAGGTGGGACTACCCGCTGAACTTAA	k__Fungi	p__Basidiomycota	c__Agaricomycetes	o__Cantharellales	f__Cantharellales_fam_Incertae_sedis	g__Cantharellales_gen_Incertae_sedis	NA	ectomicorriza	micorriza
ASV7588	CGCAAATTGCACTCCCTGGCATTCCTGGGAGTATGCCTGTTTGAGGGTTGGTTTAAATAACAATCGATGTGTTACTTTTGTGACATTTTCGGAGTTGGGTCATCTTTAATTCTTGTGTTTTAAGAGACCTAAAATTGATGATTTCGCGTATCTTGACGTGTATAATTCTTTTTCTCGTCACCGGATGCCGATATTATTAGGTGTGACCATGTTAAGTGGTTTCATGCCTATAGTATTCTTGATTTCAACCTCAAATCAGGTAGGGATACCCGCCGAACTTAA	k__Fungi	p__Glomeromycota	c__Glomeromycetes	o__Glomerales	f__Glomeraceae	g__Glomeraceae_gen_Incertae_sedis	NA	endomicorriza	micorriza
ASV7591	CGCAAATTGCACTCCCTGGCATTCCGGGGAGTATGCCTGTTTGAGGGTCAGTCTAAGTAAAATCGAGGTGTCGTTTCGGTGACATTTCGGAATTGGGTTATCTTAACCTTAGGTTAAGAGGCCTGAAATTGGCGTTTTTCGCGCATCCTGAACGTGTGTAATTCGTTTATCCGTTTGCGATGCCGATCTCTATTAGGTGTGGTCACGTCGCGTGGTCTCATACCTATAACTCTTCATATTTTGACCTCAAATCAGGTAGGAGCACCCGCTGAACTTAA	k__Fungi	p__Glomeromycota	c__Glomeromycetes	o__Glomerales	NA	NA	NA	endomicorriza	micorriza
ASV7592	CGCAAATTGCACTCCCCGGCATTCCTGGGAGTATGCCTGTTTGAGGGTCAGTTTAAGTAAAATCGAGGTGTCGTTTCGGCGACGTTTCGGAATTGGGTTGTCTTAACCTTTCAGGGTTTTTTAAGAGGCCTGAAATTGACTTCCTTCGCGCATCCTGAACGTGTGTAATCATTCGTTTATCCGTTTTTGATGCCGAACTCTAATAGGTACGATCATGTCGTGTGGTCTCGTACCTATAATTCATCATGTTTTGACCTCAAATCAGGTAAGAGTACCCGCTGAACTTAA	k__Fungi	p__Glomeromycota	c__Glomeromycetes	o__Glomerales	NA	NA	NA	endomicorriza	micorriza
ASV7609	CGCAAATTGCACTCTCTGGTATTCCGGGGAGTATGCCTGTTTGAGGGTCAGTTTAAATAAAATCGATGTGTTGCTTTCGACATTTCGGAATTGGGTTGTCTTAGCTTAGGTTAAGAGGCCTGAAATTGGTGTTTTTTTGCGCATCCTGAACGTGTGTAATTTATTTTATTCGTTTTTGATGCCAGTGTCTATTAGGTATGGTCATGTCGTGTGATCTCGTACCTATAATTCGTCATATTTTGACCTCAAATCAGGTAGGAGTACCCGCTGAACTTAA	k__Fungi	p__Glomeromycota	c__Glomeromycetes	o__Glomerales	NA	NA	NA	endomicorriza	micorriza
ASV7612	CGCATCTTGCGCTTCTTGGTATTCTGAGAAGCATGCCTGTTTGAGTGTTATACAATTTTCAACCTATTAGTTTTTTCTTTTTTGAAAAAGCATCAGAATATGGCTTGGATCTTGGAAGTTGCTGGTTCGTTTAAATGCTTGATCAGCTCTTCTCAAATGCATTAGTAATGATTGTTGCTAGCTCAGTTTTGATATGATAATTACTTGTATCATCTCTGAAATAGATTTCCTTTATGGAAAAATAATCTTGCTTGAAAATGTTTTATTTAAAACAACAGATATTGAATAATTTGACCTCAAATCAGGTAGGACTACCCGCTGAACTTAA	k__Fungi	p__Basidiomycota	c__Agaricomycetes	o__Agaricales	f__Entolomataceae	g__Entolomataceae_gen_Incertae_sedis	NA	ectomicorriza	micorriza
ASV7648	CGCAAATTGCACTCCCTGGCATTCCGGGGAGTATGCCTGTTTGAGGGTCAGTCTAAGTAAAATCGAGGTGTCGTTTCGGTGACATTTCGGAATTGGGTTGTCTTAACCTTAGGTTAAGAGGTCTGAAATTGACGTTTTTCGCGCATCCTGAACGTGTGTAATTCGTTTATCCGTTTGCGATGTCGATCTCTATTAGGTGTGGTCACGTCGCGTGGTCTCATACCTATAACTCTTCATATTTTGACCTCAAATCAGGTAGGAGTACCCGCTGAACTTAA	k__Fungi	p__Glomeromycota	c__Glomeromycetes	o__Glomerales	f__Glomeraceae	NA	NA	endomicorriza	micorriza
ASV7664	CGCACCTTGCGCTCCCTGGTATTCCGGGGAGCACGCCTGTTCGAGCGTCATGAAGCTCTCAAACATATATTTTTCTTTATTGCGAAGTATATGGTTGGATTTGGACTCTGCTGTGTAACAAACGGCTGGTCCGAAAGATATTAGCTGATCCTAGTGAGACTTGGTTCTACTCGGCGTGATAATTATCTAACGTCGAGGACATCGCAAGATGGCCAGATCGAAACTTTATGGATTGCTTCTAATCGTCTTCATCGACAAATTTTATCAATCTGACCTCGAATCAGGTGGGACTACCCGCTGAACTTAA	k__Fungi	p__Basidiomycota	c__Agaricomycetes	o__Cantharellales	f__Hydnaceae	g__Sistotrema	s__oblongisporum	ectomicorriza	micorriza
ASV7668	CGCACCTTGCGCTCCTTGGTATTCCGAGGAGCATGCCTGTTTGAGTGTCATTAAATTCTCAACCATTCAAATTTTTGTTAATTTTTATGGCTTGGATCATGGGATTTGCGGGCTTTTAGAAGTCGGCTATCCTTAAATGCATTAGCAGAGCTTTTGCCGCTAACCATTGGTGTGATAGTTATCTACGCCATTAGTGAACGGCATGAATGGAGCTTAGCTTCGAATCGTCCTAAAGGACAACATTTGACAATCTGACCTCAAATCAGGTAGGACTACCCGCTGAACTTAA	k__Fungi	p__Basidiomycota	c__Agaricomycetes	o__Agaricales	f__Entolomataceae	g__Clitopilus	NA	ectomicorriza	micorriza
ASV7682	CATCGAATCTTTGAACGCACATTGCGCCTCTTGTAACAAAGAGGCATGCCTGTCTGAGCGTCATTTAAATCAATAAACCTTTTTTGGTTTTGTCTTGGGCTTCGCCATCGGCGTCGCCTGAAAATGATCGGTCTTTTTGAGCGGACGAGTTCCATTAGGGCAGACCGTTCTTATGACCTTAAATCTCTGACTTTGACCTCAGATCAGGTAGGATTACCGCCTGAACTTAAGCATATCAATAAGC	k__Fungi	p__Ascomycota	c__Archaeorhizomycetes	o__Archaeorhizomycetales	f__Archaeorhizomycetales_fam_Incertae_sedis	g__Archaeorhizomycetales_gen_Incertae_sedis	NA	micorriza_1	micorriza
ASV7724	TCATCGAATCTTTGAACGCACATTGCGCCTCCCATAACAAGGAGGCATGCCTGTCTGAGCGTCATTTGAATCAATAAACCTTTTCTGGTTTGTATTGGGCCTCGCCGTCGGCGTTGTCTGAAAATGATCGGTCTTTTTGAGCGGACGAGTTCCATTAGGACAGACCGTTCTTATGACCTTAAATCTCTGACTTTGACCTCAGATCAGGTAGGATTACCGCCTGAACTTAAGCATATCAATAACGG	k__Fungi	p__Ascomycota	c__Archaeorhizomycetes	o__Archaeorhizomycetales	NA	NA	NA	micorriza_1	micorriza
ASV7730	CGCACATTGCGCCCCTCGGTATTCCGTGGGGCATGCCTGTTCGAGCGTCATTTACACCCTCAAGCTCTGCTTGGTGTTGGGCGTCTGTCCCGCCTTCCCGGCGCGGACTCGCCTCAAAGCAATTGGCGGCTGGTACCGTGGCCTGGCGTGCAGCAGACTTGCGCTCCTTGTCCGCGGTTCGGCTCCCAGAAGCACACTCATATCATTTTTGACCTCGAATCAGGTAGGGATACCCGCTGAACTTAA	k__Fungi	p__Ascomycota	c__Dothideomycetes	o__Pleosporales	f__Teichosporaceae	g__Teichosporaceae_gen_Incertae_sedis	NA	ectomicorriza	micorriza
ASV7731	CGCACCTTGCGCTCCTTGGTATTCCGAGGAGCATGCCTGTTTGAGTGTCGTGAAATTATCAACCTATCTTGCTTTTATTAGCTGGTTAGGCTTGGATTTTGGAGGTTGCTGGTTTCCCAGATATCAGCTCTTCTTAAATATATTAGCAAAGTCTTCGCTGAAGATCTCTGGTATGATAATTATCTATATCATTGAGAATCAGCTTCCATCTCGGAAGGGTTTTGCTTCAAATAGTCCTTACGGACAACTTGACAATTTGACCTCAAATCAGGTAGGACTACCCGCTGAACTTAA	k__Fungi	p__Basidiomycota	c__Agaricomycetes	o__Agaricales	f__Entolomataceae	g__Entoloma	NA	ectomicorriza	micorriza
ASV7846	CGCAAATTGCACTCTCCGGTATTCCGAGGAGTATGCCTGTTTGAGGGTTGGTTTAAATAACAATCGGTTTGTTGCTTTTTGTGACGTCTCGGAGTTGGGTCATCTTAATCTTTTTAAAGAGACCTAAAATTGATGTACCTGCGCATTTCGACGTGTATAATTTTTTTTATCTCGTCACCGAATGCCCATGTTTTTATTAGGTGTGACCATGTTAAGTGGTTTCATACCTATAGGATCTTGATTTCAACCTCAAATCAGGTGAGGATACCCGCTGAACTTAA	k__Fungi	p__Glomeromycota	c__Glomeromycetes	o__Glomerales	f__Glomeraceae	g__Glomeraceae_gen_Incertae_sedis	NA	endomicorriza	micorriza
ASV7868	CGCACCTTGCGCTCCTTGGTATTCCGAGGAGCATGCCTGTTTGAGTGTCTTGAAGTCATCAAGCCTCCCCGTTTTTTGGAGCGGGAGAGGGTTGGAACTGGGGGGTCTCCTGCTGCCGAGAGGCGGCTCCCCCTAAATGCGTCGGTTGGGCCACTGGGTCAAAACTCGGCTGGGCGTTGTACCATCCTTGCTCTCGAACGTCGAGACTTTTGGCCCGGCAGGCGAGCCCGACCCCGACCGTCCTCTGGAGCGGCGGTCAATCAAGCTTTTGAAATCTGACCTCAAATCAGGTAGGACTACCCGCTGAACTTAA	k__Fungi	p__Basidiomycota	c__Agaricomycetes	o__Trechisporales	f__Trechisporales_fam_Incertae_sedis	g__Trechisporales_gen_Incertae_sedis	NA	ectomicorriza	micorriza
ASV7880	CGCACCTTGCACCCTTTGGTATTCCGAGGGGTACACCCGTTTGAGTGTCATTGTAATCTCACTCCAACTGCCTTTGTTGGCCGATGGAGGTGGACTTGGGCCCTGCCGTGTTACCATGGCTGGTCTGAAATGCATGAGTGCACCCTGCTATTGCAGCGTCATCAGTGTGATAAGTATCTTCACTGAATCAAGTTCCCTCTGGGACACGCCGCTTGGTGGGCTCTGTGCTTCCAACCGTCCTGCACAGGCGGACAATCTTTGACAACTTGACCTCAAATCGGGTGGGATTACCCGCTGAACTTAA	k__Fungi	p__Basidiomycota	c__Agaricomycetes	o__Sebacinales	NA	NA	NA	ectomicorriza	micorriza
ASV7882	CGCAAATTGCACTCCCTGGCATTCCGGGGAGTATGCCTGTTTGAGGGTCAGTCTAAGTAAAATCGAGGTGTCGTTTCGGTGACATTTCGGAATTGGGTTATCTTAACTTTAGGTTAAGAGGCCTGAAATTGACGTTTTTCGGCATCCTGAACGTGTGTAATTCATTTTATCCGTTTGCGATGCCGATCTCTATTAGGTGTGGTCACGTCGCGTGGTCTCATACCTATAACTCTTCATATTTTGACCTCAAATCAGGTAGGAGTACCCGCTGAACTTAA	k__Fungi	p__Glomeromycota	c__Glomeromycetes	o__Glomerales	f__Glomerales_fam_Incertae_sedis	g__Glomerales_gen_Incertae_sedis	NA	endomicorriza	micorriza
ASV7933	CGCATCTTGCGCTCCTTGGTATTCCGAGGAGCATGCCTGTTTGAGTGTCATAAAAATTTCAACCTGTTAATTCTTTGATAAGGCTTGGAATCTGGAAGTTGCAGGCTCTGTTGTAGTCAGCTCTTCTTAAATAAATTAGCGATGATTATTGCTAGATCAGTTTTGATATGATAGCCATTTATATCATTTCTGAAATAGTGTTCTTTAAATTTCGCTTCAAATGGTCTAATTATGAAATGACAAAACACATTGCGCAATTTGTTCTCAAATCAGGTAGGACTACCCGCTGAACTTAA	k__Fungi	p__Basidiomycota	c__Agaricomycetes	o__Agaricales	f__Entolomataceae	g__Nolanea	NA	ectomicorriza	micorriza
ASV7959	CGCACATTGCGCCCGCCAGTATTCTGGCGGGCATGCCTGTTCGAGCGTCATTTCAACCCTCGAGCCCTGCTCGGTGTTGGGGTCCTGCGGCTGCCCGCAGGCCCCGAAAAGTAGTGGCGGGCTCGCCAGGACTCCCAGCGCAGTAGCTTAAACCTCGCTGGCGGCGTCCCGGCGCGCTCCGGCCGTGAAACCCCCCCCTTTCCAAAGGTTGACCTCGGATCAGGTAGGAATACCCGCTGAACTTAA	k__Fungi	p__Ascomycota	c__Sordariomycetes	o__Phyllachorales	f__Telimenaceae	g__Telimenaceae_gen_Incertae_sedis	NA	ectomicorriza	micorriza
ASV7962	CGCACCTTGCGCTCCTTGGTATTCCGAGGAGCATGCCTGTTTGAGTGTCATTAAATTCTCAACCTCACCCGTTTTCTGAATGGGACTGAGGCTTGGATGTGGGGGTTTGTGCAGGCTGCCTTCTTGTGCGGTCTGCTCCCCTGAAATGCATTAGCGAGTTCATACTGAACTTCCGTCTATTGGTGTGATAATTATCTACGCCGTGGACGAGGTTTAGACTTGCTTCTAACCGTCCGCAAGGACAATACCTTGACAATTTGACCTCAAATCAGGTAGGACTACCCGCTGAACTTAA	k__Fungi	p__Basidiomycota	c__Agaricomycetes	o__Agaricales	f__Psathyrellaceae	g__Coprinellus	NA	ectomicorriza	micorriza
ASV7964	CGCACATTGCGCCCCGAGGTATTCCTCGGGGCATGCCTGTTCGAGCGTCATTTACACCCTCAAGCTCTGCTTGGTGTTGGGCGTCTGTCCCGCTTCCCGCGAGGACTCGCCCCAAAGCGATTGGCGGCCGGCACCGTAGCCCGGAGTGCAGCAGAATTGCGCTCCTCGCCCGCGTGCCTCCCCCCAGAAGCGAACCTTTTATTTGTTTGACCTCGAATCAGGTAGGGATACCCGCTGAACTTAA	k__Fungi	p__Ascomycota	c__Dothideomycetes	o__Pleosporales	f__Teichosporaceae	g__Teichosporaceae_gen_Incertae_sedis	NA	ectomicorriza	micorriza
ASV7967	CGCATCTTGCACTTCTTGGTATTCCAAGGAGTATATCTGGTTGAGTAATGTGAACCAATCTATCAATCTCGTGTTTGTTTGATCAAGAGCAAACCAAGGGATTGGACTTGAGTGGCTTACCTTGTTATATTTTGACAAGGTTCACTTGAAATGCAGGGGAACAGGACTTGGAAAAGATTCACTGGATCTTTTCCAAGGAAGCGAAGAGGCTTGTTCCAACTTAACAATGACTTGATGAAGGATGATTTTGATTTGGCTTGGCTTGGCCTTGTATCAAGGTCGGGATCAGGGGGGAGAGAAATCTCAATCAAAAAGTCTTGTTAAAAGGTCTCTTGTTAAACGCGATCCTTGCTCCCACAACTAGGGAAACATGCCGGGTTGGCCCGGTCTTGTATCTTC…	k__Fungi	p__Basidiomycota	c__Basidiomycota_cls_Incertae_sedis	o__Basidiomycota_ord_Incertae_sedis	f__Basidiomycota_fam_Incertae_sedis	g__Basidiomycota_gen_Incertae_sedis	NA	ectomicorriza	micorriza
ASV8012	CGCAAATTGCACTCCCTGGTATTCCGGGGAGTATGCCTGTTTGAGGGTCGGTTTATAACGAACTCGATGTATCGTTTTTTGCGATACCTCGGAATTGGGTTTACTTCGCCCTTGGGTGTAAGGGACCTGAAATTGATCATTCTTTGCGCATCTTAGACGTTTATTAATGAATTGTCTGAATGCCAAAATTTTTATTAGGTTACGATCATCTTATGTGGTCTCGTACCTATAACTTCGAATTTCGACCTCAAATCAGGTAGGAGTACCCGCTGAACTTAA	k__Fungi	p__Glomeromycota	c__Glomeromycetes	o__Glomerales	f__Glomerales_fam_Incertae_sedis	g__Glomerales_gen_Incertae_sedis	NA	endomicorriza	micorriza
ASV8016	CGCACCTTGCGCTCCTTGGTATTCCGAGGAGCATGCCTGTTTGAGTGTCTTGAAATCATCAACCCGTTTCGTTTTGCGCGGGACGTGGGTTGGAGATGGGGGACCGCGGTCGTGAGGCTGCTCCCCTCAAATGTGTTGGTTGGGCCTGCGGGTCGGACTCGGTTGGGCGTTGTACCATCCTCGCTCCTCTTCTGAGACCGTTTTCCCCGTCTACTTGTGCGCCCGCCTTCGACTGCCGATGCTAGCGGTGGTCAAGCAAACTTTGAAATCTGACCTCAAATCAGGTAGGACTACCCGCTGAACTTAA	k__Fungi	p__Basidiomycota	c__Agaricomycetes	o__Trechisporales	f__Hydnodontaceae	g__Trechispora	NA	ectomicorriza	micorriza
ASV8043	CGCACCTTGCGCTCCTTGGTATTCCGAGGAGCATGCCTGTTTGAGTGTCTTGAAACCATCAACCCCTTCTGTTTTTTCAAAGCAGACCGGGTTGGACGTGGGGGCTCTGCTGCGGCAACGCGGCTCCCCTCAAATGCATCGGTTGGGCCTGCTGTGGTCGAACTCGACTGGGCGTTGTACCATCCTCGCTCGACAGAGATGTTCCCCTTGTGCCCTCCCTCGACCTGCCTGTCTGGAGCGGCGGTCAAAATATTTGCAATAGGACCTCAAATCAGGTAGGACTACCCGCTGAACTTAA	k__Fungi	p__Basidiomycota	c__Agaricomycetes	o__Trechisporales	f__Hydnodontaceae	g__Trechispora	NA	ectomicorriza	micorriza
ASV8072	CGCACCTTGCGCTCCTTGGTATTCCGAGGAGCATGCCTGTTTGAGTGTCATGAAATTCTCAACCTTTCCGGCTTTTGCTGGTCAGGCTTGGATTGTGGGAGCTGCTGGTTTTTAAATCAGCTCTTCTGAAATACATTAGCAAGATCATTGCCGATCATCTCTGGTATGATAATTATCTATACCATCGATGACAGGCTTCCACTAAGACCCTGCTTCCAACCGTCTCTGCATACGGGACAATGACCATGACTATTTTGACCTCAAATCAGGTAGGACTACCCGCTGAACTTAA	k__Fungi	p__Basidiomycota	c__Agaricomycetes	o__Agaricales	f__Entolomataceae	g__Entoloma	NA	ectomicorriza	micorriza
ASV8133	CGCACCTTGCGCTCCTTGGTATTCCGAGGAGCACGCCTGTTCGAGTGTCGTGAATACCTCAAGCCGGATGCTTTATTGCAATCTTGGTTTGGATTTGGGCTTTGCCGTGGCTTCTTTTAGTACGGCTGGCCTTAAATGCATTAGCTGGTCCATGTTATATGTTTGGTTCGACTCGGCGTGATAAGTTTACGATCGCTGAGGACATTTGCTTTCGGGCGGATGGCCAGATGTGTCTTGGATTGCTTCTAATCGTCTCTTTGAGACAACTTTTTCAAGTTTGACCTCGAATCAGGTGGGACTACCCGCTGAACTTAA	k__Fungi	p__Basidiomycota	c__Agaricomycetes	o__Cantharellales	f__Hydnaceae	g__Sistotrema	NA	ectomicorriza	micorriza
ASV8177	CGCACCTTGCGCCCTTTGGTATTCCGAGGGGCACGCCTGTTCGAGTGTCATTAAATTCTCAAACCTTGAAGTTAGTTTGACTGACTTTCAAGGCTTTGGATCTGGGAGTTGCTGGACTTTCAATAGTTCAGCTCTTCTTAAATGTATCAGTGGATCCAAGGTCCCCTTTCATTCGGTGTGATAGTATCTACGCCTTTGAAATGACCTGAGTGACTGCTTTCCAACTGTCGTTCAGACAACTTATCAATATTTGACCTCGAATCAGGTGGGACTACCCGCTGAACTTAA	k__Fungi	p__Basidiomycota	c__Agaricomycetes	o__Agaricales	f__Tricholomataceae	g__Leucoinocybe	NA	ectomicorriza	micorriza
ASV8205	TCATCGAATCTTTGAACGCACATTGCGCCTCCTGTAACAAGGAGGCATGCCTGTCTGAGCGTCATTTGAATCAATAAACCTTTTCTGGTTTGTATTGGGCCTCGCCGTCGGCGTTGTCTGAAAATGATCGGTCTTTTTGAGCGGACGAGTTCCATTAGGACAGACCGTTCTTATGACCTTAAATCTCTGACTTTGACCTCAGATCAGGTAGGATTACCGCCTGAACTTAAGCATATCAATAGCGG	k__Fungi	p__Ascomycota	c__Archaeorhizomycetes	o__Archaeorhizomycetales	f__Archaeorhizomycetales_fam_Incertae_sedis	g__Archaeorhizomycetales_gen_Incertae_sedis	NA	micorriza_1	micorriza
ASV8230	CGCAAATTGCACTCTCTGGCAATCCGGGGAGTATGCCTGTTTGAGGGTCAGTTTAAATAAAATCGTTATGTCGCTTTTGTGACTTTCGGAATTGGGTTATCTTGATCTTTTAAGCTAAGAAACCTGAAATTGATATTTTTGCGCATCCTAGACGTATATAATTTATTTTTATCCGTTTTCGAAGCCGAACTCTATTAGGTATGGTCATGTCGTGTGGTCTCGTACCTATAATTCATCATATTTCGACCTCAAATCAGGTAAGATTACCCGCTGAACTTAA	k__Fungi	p__Glomeromycota	c__Glomeromycetes	o__Glomerales	f__Glomeraceae	g__Glomeraceae_gen_Incertae_sedis	NA	endomicorriza	micorriza
ASV8258	CGCACCTTGCGCTCCTTGGTATTCCGAGGAGCATGCCTGTTTGAGTGTCTTGAAGTCATCAACCTCCCCGTTTTCATCGACGGGGCCGGTTGGAGCTGGGGGCATGCGGTCGAGAGGCCGCTCCCCTCAAATGCATCGGTTGGGCCCGCAGGCTCGAACTCGATTGGGCGTTGTACCATCCTCGCTCCGCAGAGTCGACCCGCCGAGTAGCGCCCTTCTCCGACCGCCTCTGGAGCGGCGGTCAAGCACACTTTGAAATCTGACCTCAAATCAGGTAGGACTACCCGCTGAACTTAA	k__Fungi	p__Basidiomycota	c__Agaricomycetes	o__Trechisporales	f__Hydnodontaceae	g__Trechispora	NA	ectomicorriza	micorriza
ASV8270	CGCAAATTGCACTCCCCGGCATTCCTGGGAGTATGCCTGTTTGAGGGTCAGTTTAAGTAAAATCGAGGTGTCGTTTCGGCGACATTTCGGAATTGGGGTTGTCTTTAAACCTTTGAGGGTTTTAAGAGGCCTGAAATTGACTTCCTTCGCGCATCCTGAACGTGTGTAATCATTCGTTTATCCGTTTTTGATGCCGAACTCTAATAGGTACGGTCATGTCGTGTGGTCTCGTACCTATAATTCATCATATTTTGACCTCAAATCAGGTAAGAGTACCCGCTGAACTTAA	k__Fungi	p__Glomeromycota	c__Glomeromycetes	o__Glomerales	NA	NA	NA	endomicorriza	micorriza
ASV8282	CGCAAATTGCACTCCCTGGCATTCCGGGGAGTATGCCTGTTTGAGGGTCAGTATAGATAATGATCGAGGTGTTGCTTTTTGTGACATTTTCGGAGTTTGGGTTATCTTAATCCTTTTTTAGATTTAAGTGACCTGAAATTGATGTTGTCTTGCGCATCACTGACGTGTAAATTCTCGTCTCGAATGCCAGGTACTTATTAGGTGTGATCATGTCGATGAGCTCATGCCTATATTATTTTCTTGACCTCAAATCAGGTAGGGATACCCGCTGAACTTAA	k__Fungi	p__Glomeromycota	c__Glomeromycetes	o__Glomerales	f__Glomeraceae	g__Glomeraceae_gen_Incertae_sedis	NA	endomicorriza	micorriza
ASV8300	CGCACCTTGCGCTCCTTGGTATTCCGAGGAGCATGCCTGTTTGAGTGTCTTGAAGTCATCAACCCCTCCCGTTTCTTGCGGAGAGGTGAGTTGGACCTGGGGGCTTGCGGCCGTGAGGCTGCTCCCCTCAAATGCTTCGGTTGGGCCTGCGGGTCGAACTCGGTTGGGCGTTGTAACAACCTCGCTCTCGTCCGAACGTTCCCCTCTGATCGTGCCCCTCCACGACCGTCCCTTTGAGCGACGGTCAAAACTTGATAACTTTGAAATCTGACCTCAAATCAGGTAGGACTACCCGCTGAACTTAA	k__Fungi	p__Basidiomycota	c__Agaricomycetes	o__Trechisporales	f__Hydnodontaceae	g__Trechispora	NA	ectomicorriza	micorriza
ASV8302	CGCACCTTGCGCTCCTTGGTATTCCGAGGAGCATGCCTGTTTGAGTGTCATTAAATTCTCAACCTTTACCAGCTTTGTTGCTTGGTCTAGGCTTGGATGTGGAGGTTTTTGCAGGCCGTATGGTCAGCTCCTCTGAAATACATTAGCGGTACCCCTTCGTGGTTCAATGACTATTGGTGTGATAAACTATCTACGCTTATGGGCAACCACGTTCACTTGAATGTGAAGAGGGATTTGGCTGCTTTCTAATCGTCTTTTTGAAAGACAATTAAATGACTATTTGACCTCAAATCAGGTAGGACTACCCGCTGAACTTAA	k__Fungi	p__Basidiomycota	c__Agaricomycetes	o__Agaricales	f__Crepidotaceae	g__Crepidotus	NA	ectomicorriza	micorriza
ASV8320	CGCAAATTGCACTCCCTGGCATTCCTGGGAGTATGCCTGTTTGAGGGTTGGTTTAAATAACAATCGATGTGTTGCTTTTGTGACATTTCGGAGTTGGGTCATCTTAATCTCTTGTGTTTTAAGAGACCTAAAATTGATGTTTTCGCGTATCTTGACGTGTATAATTCTTTATCTCGTCACCTGATGCCGATATTATTGGGTGTGACCATGTTAAGTGGTTTTATGCCTATAGTATTCTTGATTTCAACCTCAAATCAGGTAAGGATACCCGCTGAACTTAA	k__Fungi	p__Glomeromycota	c__Glomeromycetes	o__Glomerales	f__Glomeraceae	g__Glomeraceae_gen_Incertae_sedis	NA	endomicorriza	micorriza
ASV8330	CGCAAATTGCACTTCCTTGGGATTCCGGGAAGTATGCCTGTTTGAGGGTCAGTTTAAATAAATCGATGTTGTTGCCTCGGTGACATTTTTCGGAGTTGGGTTGTCTTAACCTTTTAGGTTAAGAGGCCTGAAATTGATGTTTTTTCGCGTATCCTGAACGTGTATAATTTATTTATCCATTTTTGATGCAATCTCTATTAGGTATGGTCATATCGTGTAGTCTCGTACCTATATTTCTTCATATTTTGACCTCAAATCAGGTAGGAGTACCCGCTGAACTTAA	k__Fungi	p__Glomeromycota	c__Glomeromycetes	o__Glomerales	f__Glomerales_fam_Incertae_sedis	g__Glomerales_gen_Incertae_sedis	NA	endomicorriza	micorriza
ASV8335	TGCATATTGCGCTCTCTGGCATTCCGGAGAGCATGCTTGTTTGAGTATCAGTAAACACCTCAAACCAATTTTTTTTTCTTGATTTGTTTTAAGGAAAAGAAGGAAGGTTTGGATTTGGGTGAGCCTAACAGATTAAAGATTTCTTTTTTTTGGCAGGTCACTTGAAATTCAGGTGCAGCTAAACATTCTTCTGAGCTAAAAGCATATTTATTTAGTCCTTGCTCTTTATTTCAAGTGCTGGATTATTACTTTGCTACAGCTTATATAAAGGTTGAATTGTTTAAATGCTGACTGATGCAGGAATTTGTCAGTTTTTTATTAAACTGTGAATCTCGATCTCAAATCAAGTAAGACTACCCGCTGAACTTAA	k__Fungi	p__Mortierellomycota	c__Mortierellomycetes	o__Mortierellales	f__Mortierellaceae	g__Mortierellaceae_gen_Incertae_sedis	NA	ectomicorriza	micorriza
ASV8337	CGCATCTTGCACTTCTTGGTATTCCAAGGAGTATGTCTGGTTGAGTAATGTGAATCAATCTATCAACCTCTGTTTTTTGATAAGGCAGGGGGTTGGAATTGAGTGGTCTTACCTTGGCAAAACACAGACAAGGTTCACTTGAAATGCAGGGGAACAGGACTTGGAAAGAATTGGCTTCGTGTTGGTTGTTTCCAAGAAGACAGAGACTTGTTCCAATTAACAATGACTTGATGAGGGAGAAATTCAATCAAAAAGTCTTGTTAAAAGTCTCTTGTCGGCTTGTTTCCACAACTAGGGAAACATGTCAAGAAAAGGAGAATGAAGATGTAGGGAAACTCTCTCTGCCGTCATCTCTCCCGCCTTGGCCTTGAATCTTCATTCTCAACTCAGATAGGACTA…	k__Fungi	p__Basidiomycota	c__Basidiomycota_cls_Incertae_sedis	o__Basidiomycota_ord_Incertae_sedis	f__Basidiomycota_fam_Incertae_sedis	g__Basidiomycota_gen_Incertae_sedis	NA	ectomicorriza	micorriza
ASV8353	CGCACCTTGCGCTCCTTGGTATTCCGAGGAGCATGCCTGTTTGAGTGTCTTGAAGTCATCAACCCCTCACGTTTTCGTGCGGAGAGGACGGTTGGAACTGGGGGCCTGCGGCCGTGAGGACGCTCCCCTCAAATGCTTCGGTTGGGCCTGTGGGTCGAACTCGGTTGGGCGTTGTACCATCCTCGCTCTTGTCTGAGAAGTTCCCCTTTGATTGAGCCCACCCATGACCCCCGCATCCGGTGTCGGCGGTCAAGCTTTACTTTTGAAATCTGACCTCAAATCAGGTAGGACTACCCGCTGAACTTAA	k__Fungi	p__Basidiomycota	c__Agaricomycetes	o__Trechisporales	f__Hydnodontaceae	g__Trechispora	NA	ectomicorriza	micorriza
ASV8359	CGCACCTTGCGCTCCTTGGCATTCCGAGGAGCACGCCTGTTTGAGTGTCATGAAATCATCAACCTCGCTCACATTGTTGTGAGCCAAGGCTTGGACTTTGGAGGTCTTTTGTCGGCGTGCGTTTAACGTCGTCGGCTCCTCTCAAATGCATTAGCTCGGTTCCTTGCGGATCGGCTCTCGGTGTGATAGTTGTCTACGCCGTGACCCCGTTGAAGCGTTTTTTTGAGCCAGCTTCTAATCTGCTTGCCTCTTGGCCGGCTCTGTATTGACATCTGACCTCAAATCAGGCGGGACTACCCGCTGAACTTAA	k__Fungi	p__Basidiomycota	c__Agaricomycetes	o__Polyporales	f__Polyporaceae	g__Polyporus	s__dictyopus	ectomicorriza	micorriza
ASV8360	CGCACCTTGCGCTCCTTGGTATTCCGAGGAGCATGCCTGTTTGAGTGTCTTGAAGTCATCAACCCCTCCCGTTTTTGCGGCGGGGGACGGTTGGAACTGGGGCCGTGCAGCCGTCAGGCAGCTCCCCCTAAATGAATCGGTTGGGCCTCCGGGTCGAACTCGAACTGGGCGTTGTACCATCCTCGCTCTCTCGTCGAGTTTTGTGGCCTGGCAAGCTGAGCCCCTCCCCGACCGGCCTCTGGAGTGGCGGTCAACCCTTTGAAATCTGACCTCAAATCAGGTAGGACTACCCGCTGAACTTAA	k__Fungi	p__Basidiomycota	c__Agaricomycetes	o__Trechisporales	NA	NA	NA	ectomicorriza	micorriza
ASV8364	CGCACCTTGCGCTCCTTGGTATTCCGAGGAGCATGCCTGTTCGAGTGTCACCGAATTCTCAAGCCGAACCCTTTGATCCGTCGGAGGGTCGGTCTTGGACATGGGAGTCTGCGGGCGGAACCCCACCGTCGGCTCTCCTCAAAAGAATTAGCTGTGGGTGCGAGCCCTGCGCGGCACGGCCTCTTTGACGTCATAATGATCGTCGTGGGCTGGAAGTGCACGGATCGGCATGTCCCATGCTTCCCAACCTCTGCGAGCTCGTCCGTCGTGCGGACGACCGCGCTCATGCAGGCTTGACCTCGAATCAGGTAGGACTACCCGCTGAACTTAA	k__Fungi	p__Basidiomycota	c__Agaricomycetes	o__Boletales	f__Sclerodermataceae	g__Scleroderma	NA	ectomicorriza	micorriza
ASV8402	CGCACCTTGCGCTCCTTGGTATTCCGAGGAGCACGCCTGTTTGAGTGTCATGATATTCTCAACCTATAAGCTCTTCTGTGGGTCTTGTAGGCTTGGACTTGGAGGCTTGTCGGCTTTTTGTTTGGTCGGGCTCCTCTTAAATGCATTAGCTCGATTCCTTGCGGACCGGCTGTTGGTGTGATAGCTGTCTACGCCACGACCGTGAAGCATTTGTAGGTGGGCTTCTAATGGTCTCTGGTGAGACGAATACTTGACATCTGACCTCAAATCAGGCGGGACTACCCGCTGAACTTAA	k__Fungi	p__Basidiomycota	c__Agaricomycetes	o__Polyporales	f__Polyporaceae	g__Polyporaceae_gen_Incertae_sedis	NA	ectomicorriza	micorriza
ASV8428	CGCACCTTGCGCTCCTTGGTATTCCGAGGAGCATGCCTGTTTGAGTGTCTTGAAGTCATCAACCCCACCCGTTCTTGCGGACGGGCCGGGTTGGATTGTGGGGGCATGCGGGCCGCAGGGCGCGCTCCCCCGAAAAGCCTCGGTAGGGCCTGCGGGACAGACTCGGGGTGTTGTACGATCCTCGCTTCGTCGTCTTCCCCGCTCCGAAAGGAGCCCCTCCCTCGGCCGGCCGTTGGGTCGGCCAACTCAACCTTTGCAATCTGACCTCAAATCAGGTAGGACTACCCGCTGAACTTAA	k__Fungi	p__Basidiomycota	c__Agaricomycetes	o__Trechisporales	f__Trechisporales_fam_Incertae_sedis	g__Trechisporales_gen_Incertae_sedis	NA	ectomicorriza	micorriza
ASV8443	CGCACCTTGCACTCCTTGGTATTCCATGGAGTATGCCTGTTTGAGTGTCATGAACATCTCAACTGCTTTGACTTCTTTGGTTGTCGAAGTGAAGTTGGACTTGGAGGACATGTGCTGGCGCAAGCAATCTTGCTTGCTTGTTGGCTCCTCTTCAATGCATGAATGGCTTTTCTTGAGTGGAACAGACCGATGTGATAAGTATCTTCATTGGATGTCTGCTTTTGAAAAGAAAAAACCTTTGTTGTATTGTACATCGAATCATCTGACCTCAAATCAGGTAGGACTACCCGCTGAACTTAA	k__Fungi	p__Basidiomycota	c__Agaricomycetes	o__Thelephorales	NA	NA	NA	ectomicorriza	micorriza
ASV8474	CGCAAATTGCACTCTCTGGTATTCCGGGGAGTATGCTTGCTTGAGGGTTAGTGATTACAAATCGTGAAAAGAAATTTTTGCGGATCTGGATTTTCCAAGTTCTTTGGTAATCTAAAATTTATCTTAACAATAGGTGATATTGGAAATGTTTATCTTTAATTCATTAACAATTATTACCAATTTGTTACGCGTGTTATTTTCCTAATTTCTTAATTAGGTAAAGTGATACAATTTTTGAAATCTGACCTCAAGTCAAGTAAGAATACCCGCTGAACTTAA	k__Fungi	p__Glomeromycota	c__Glomeromycetes	o__Diversisporales	f__Acaulosporaceae	g__Acaulospora	s__lacunosa	endomicorriza	micorriza
ASV8522	CGCACCTTGCGCTCCCTGGTATTCTGGGGAGCACGCCTGTTCGAGTGTTGTAAAAATCCTCAGGCTTTTTATGGTGATGATAAGTCCCATGAGCCTTGGTTGTTGGGCTTTGCTGTGACCTTTGTTGGGATGGCTGGCCTTAAAAGTATTAGCTGATCCTTGTAATTGGGTTTACTGGTTTGACTCAGTGTGGTAATAATATAACTTATCACTGGGGACATTCTTTTATTGGGGTGGCCAGTTATCCATTTGGGTTGCTTTATTGAAGTGGACTTTCCCCCACTTGTTTTTTTTCCAACTTTGACCTCGAATCAGGTGGGACTACCCGCTGAACTTAA	k__Fungi	p__Basidiomycota	c__Agaricomycetes	o__Cantharellales	f__Hydnaceae	g__Clavulina	NA	ectomicorriza	micorriza
ASV8526	CGCAAATTGCACTTTCTGGTATTCCGGGAAGTATGCCTGTTTGAGGGTCGGTTTACATTAAACTCGATGTATCGTTTGTGGTACTTCGGAATTGGGTCATCTTTACCTTCGGGTATAAGGGACTTGAAATTGATTATTTTTTGCGCGTTTAGACGTTGTTAATGAATTGTCTGATATGTGCCAAAAAATTTTATTAGGCTACGACCATCTTACGTGGTCTCGTACCTATAAGTTTTTCGATTTTCGACCTCAAATCAGGTAGGAGTACCCGCTGATCTTAA	k__Fungi	p__Glomeromycota	c__Glomeromycetes	o__Glomerales	f__Glomerales_fam_Incertae_sedis	g__Glomerales_gen_Incertae_sedis	NA	endomicorriza	micorriza
ASV8546	CGCACCTTGCGCTCCTTGGTATTCCGAGGAGCATGCCTGTTTGAGTGTCATTAAATTCTCAACCTTGAATAGCTTTTGTTAATCAAGCGTTGGATTTGGGAGCTTTGTTGGCTTTTAACTAGTCGACTCTCCTTAAATATATTAGCTGGTGAAGACTTGCATCTTGGGTGTGATAATTATCAACGCCAATGGGATTGCTTTTCTATAGTCACTGCTTCTAATAGTCCCTTGCGGACAGACTTATTTTTTTGACTTGGCCTCAAATCAGGTAGGACTACCCGCTGAACTTAA	k__Fungi	p__Basidiomycota	c__Agaricomycetes	o__Agaricales	f__Hymenogastraceae	g__Phaeocollybia	s__elegans	ectomicorriza	micorriza
ASV8572	CGCACCTTGCGCTCCTTGGTATTCCGAGGAGCATGCCTGTTTGAGTGTCTTGAAGTCATCAACCCCTCCGGTTTTTCGAAACGGGAGATGGTTGGATATGGGGGTTTGCTGCCGAAAGGCTGCTCCCCTCAAATGTGTCGGTTGGACCTGTGGGTCGAACTCGTTGGGCGTTGTATCATCCTCGCTCTGACAGAGATGTTCCCCTTTGGTTGTCCTTCCACGACTTGCCGACAGAGTGGCGGTCAACTCTTTGAAATCTGACCTCAAATCAGGTAGGACTACCCGCTGAACTTAA	k__Fungi	p__Basidiomycota	c__Agaricomycetes	o__Trechisporales	f__Hydnodontaceae	g__Trechispora	NA	ectomicorriza	micorriza
ASV8590	CGCACCTTGCGCTCCCTGGTATTCCGGGGAGCACGCCTGTTCGAGTGTCGTGAATACCTCAAGCAAGATGGCTTTATTGCTATCTGGCTTGGATTTGGACTCTGCTGTTTCCGAAAGGGAATAGCTAGTCTTAAATGCATTAGCTGATCCATGCTTGTATGTTTGGTTCTACTCGGCGTGATAATTCTCTGACCGCTGAGGACATTTGCTTGCAAATGGCCAGATGTACCTTGGGTTGCTTCTAATCTGTTCTGTGCCTTTGTGCGCAAACAACCTTTTCAACTTTGACCTCGAATCAGGTGGGACTACCCGCTGAACTTAA	k__Fungi	p__Basidiomycota	c__Agaricomycetes	o__Cantharellales	f__Cantharellales_fam_Incertae_sedis	g__Cantharellales_gen_Incertae_sedis	NA	ectomicorriza	micorriza
ASV8610	CGCATCTTGCGCTCCTTGGCATTCCGAGGAGCATGCCTGTTTGAGTGTCGTGAAATACTCAATTTCAATCATTTTGTTTGAAATTGGACTTGGATGTTGCTGTGAGGCCACAACTCATCCTAAATGCATTAGCGATCTGCCTCGATCACGCACAATGTGATAAGAAAAAAGCATTGTCAGGGTTGAGTTAAAGTCGCTTCCAACCGTCGAAAGACAAGACTTATTCATGTCATTTGACCTCAAATCAGGTAGGACTACCCGCTGAACTTAA	k__Fungi	p__Basidiomycota	c__Agaricomycetes	o__Geastrales	f__Geastraceae	g__Geastrum	s__baculicrystallum	ectomicorriza	micorriza
ASV8619	CGCATATTGCGCTCTCTGGTATTCCGGAGAGCATGCTTGTTTGAGTATCAGTAAGCCCTCTCAACAGTCCAGACTTTGTCTGGTTCTTTTGGATTTGAGCTATCCCAACTGAATGTGTAAAAAGCATTTCGGGCGGGTTGCTTGAAATGCAGGTGCAGCTGGACTTTACATCTAAGCTATAGGCATACTTATTTAGTCCTTTTTTTACAAAAGGGTTATTATTTTTTGCTGCAGCTAACTTATGGATGTAAGGCTCTATCACGCTGACTGATGCAGGAAATCTGACACAAGAGTTACATCTTGTTCTTCAATATCCGATCTCAAATCAAGCAAGACTACCCGCTGAACTTAA	k__Fungi	p__Mortierellomycota	c__Mortierellomycetes	o__Mortierellomycetes_ord_Incertae_sedis	f__Mortierellomycetes_fam_Incertae_sedis	g__Mortierellomycetes_gen_Incertae_sedis	NA	ectomicorriza	micorriza
ASV8677	CGCAAATTGCACTCTCTGGTATTCCTGAGAGTATGCCTGTTTGAGGGTTGGTTTAAATAACAATCGATGTGTTGCTTTTGTGACATTTCGGAGTTGGGTTATCTTAATTCCTATGTTTTAAGGGACCTAAAATTGACGTTTTCGCGCATCCCGACGTGTATAATTTTCTTTATCCCGTCAGTTGGATGCCGGATATTATTAGGTGTGATCATGTTAAGTGGTTTCATGCCTATAGGAATCTTGATTTCAACCTCAAATCAGGTAGGGATACCCGCTGAACTTAA	k__Fungi	p__Glomeromycota	c__Glomeromycetes	o__Glomerales	f__Glomeraceae	g__Glomeraceae_gen_Incertae_sedis	NA	endomicorriza	micorriza
ASV8680	CGCACATTGCGCTCTCTGGTATTCCGGGGAGCATGCTTGTTTGAGTATCAGTAAAACACCCTCAGCTCTCGCCTCTCTCTCTCTCTCTCGTTTCGACGAACGAGGGGGTGGTGGTGGGGAGTTGGACTTGAGCGATCCCAACGGCAGTAAGCTAACTGTTGGCGGGTCACTTGAAATGCAGGTGCGGCTGGACACATCTTCTGAGCTATAAGCATAACTTATTTAGTCCCGTTAAACGGATTATATCTTATTGCTGCAGCTAACATAAAGGTCGATTGTCCCTTATCCGACTGATGCAGGAAGACAAAAGGAAAGGCGAAAGCCTTCTCTCTTTGTTCAACTCGATCTCAAATCAAGTAAGACTACCCGCTGAACTTAA	k__Fungi	p__Mortierellomycota	c__Mortierellomycetes	o__Mortierellales	f__Mortierellaceae	g__Mortierella	s__echinula	ectomicorriza	micorriza
ASV8731	CGCACCTTGCGCTCCTTGGTATTCCGAGGAGCATGCCTGTTTGAGTGTCTTGAAGTCATCAACCCCTCCCGTTTCGTGCGGAGAGGTGAGTTGGATCTGGGGGCCTGCGACCGAAAGGCCGCTCCCCTCAAATGATTCGGTTGGGCCTGCGGGTCGAACTCGGTTGGGCGTTGTAACAACCTCGCTCTCGTCCGAGATGTTCCCCTGTCATCGTGCCCCTCCTCGACCGTCGGTTTGGAGCGACGGTCAAAACAACTTTGAAATCTGACCTCAAATCAGGTAGGACTACCCGCTGAACTTAA	k__Fungi	p__Basidiomycota	c__Agaricomycetes	o__Trechisporales	f__Hydnodontaceae	g__Trechispora	NA	ectomicorriza	micorriza
ASV8739	CGCATCTTGCACTTCTTGGTATTCCAAGGAGTATGTCTGGTTGAGTAATGTGAATCAATCTATCAACCTCTGTTTTTTGATAAGGCAGGGGGTTGGAATTGAGTGGTCTTACCTTGGCAAAACACAGACAAGGTTCACTTGAAATGCAGGGGAACAGGACTTGGGAAGAATTGGCTTGGTGTTGGTTGTTTCCAAGAAGACAGAGACTTGTTCCAATTAACAATGACTTGATGAGGGAGAAATTCAATCAAAAAGTCTTGTTAAAAGTCTCTTGTCGGCTTGTTTCCACAACTAGGGAAACATGTCAAGAAAAGGAGAATGAAGATGTAGGGAAACTCTCTCTGCCGTCATCTCTCCCGCCTTGGCCTTGAATCTTCATTCTCAACTCAGATAGGACTA…	k__Fungi	p__Basidiomycota	c__Basidiomycota_cls_Incertae_sedis	o__Basidiomycota_ord_Incertae_sedis	f__Basidiomycota_fam_Incertae_sedis	g__Basidiomycota_gen_Incertae_sedis	NA	ectomicorriza	micorriza
ASV8747	CGCACCTTGCGCCCTTTGGCTATTCCGAAGGGCATGCCTGTTTGAGTATCGTGAACACCTCAACTCTCATGGTTTACCATGATGAGATTGGACTCTGGAGGTTTTGCTGGCCCTCGGTCGGCTCCTCTCAAATCAATTAGCTTACCAGTATATGGTGGCGCCACAGGTGTGATAACTATCTGCTCTTGTGGTTGCACGCTGGATAACCTTCAACGCTGGAGGTTTGCTGGGACTCATAAATATCTCTCTTTGTGAAGACAGCCTTTTGAATGTTTGATCTCAAATCAGGTAGGACTACCCGCTGAACTTAA	k__Fungi	p__Basidiomycota	c__Agaricomycetes	o__Thelephorales	f__Thelephoraceae	g__Tomentella	NA	ectomicorriza	micorriza
ASV8767	CGCAAATTGCACTCTCTGGTATTCCGGAGAGTATGCCTGTTTGAGGGTCGTTAAATAAAGAATCGTCTTTACCGCTTTTCGGGGTGGTATCTTCGGAATTGAGCTTTCTTTTTTTAACTTAAAAAAGAAGAGGCTTAAAATTTGATCGTTTATGATGAGACTTATGTTTAATACGTTAAGTTCACGTCATGCATTTTTTTTATTAGGTTATGGCTATATTAATCAAATAAATAGTTGATGACAGCTACATGACCTATAACGTTCATGAAATGACCTCAAATCAGGTAGGAATACCCGCTGAACTTAA	k__Fungi	p__Glomeromycota	c__Glomeromycetes	o__Glomerales	f__Glomeraceae	g__Sclerocarpum	s__amazonicum	endomicorriza	micorriza
ASV8776	CGCAAATTGCACTCCCTGGTATTCCGGGGAGTATGCCTGTTTGAGGGTCGGTTTACAACGAACTCGATGTATCGTTTTTTGCGGTACCTCGGAATTGGGTTTGCTTCGCCCTTGGGTGTAAGGGACCTGAAATTGATCATTCTTTGCGCATCTTTGGACGTTATTAATGAATTGTCTGAATGCCAAAATTTTTTATTAGGTTACGATCATCTTATGTGGTCTCGTACCTATAACTTCGAATTTCGACCTCAAATCAGGTAGGAGTACCCGCTGAACTTAA	k__Fungi	p__Glomeromycota	c__Glomeromycetes	o__Glomerales	f__Glomerales_fam_Incertae_sedis	g__Glomerales_gen_Incertae_sedis	NA	endomicorriza	micorriza
ASV8824	CGCACCTTGCGCTCCTTGGTATTCCGAGGAGCATGCCTGTTTGAGTGTCTTGAAGTCATCAACCCCTCCCGTTTTTGCGGGCGACGGTTGGATCTGGGGCGTGCTGCCGCGAGGCTGCTCCCCTCAAATGTGTCGGTTGGGCCTGTGGGTCGGACTCGATTGGGCGTTGTACCATCCTCGCTCTCACGAGAAGTTCCCCTTCCGTGCCTTTCCAAGACTTGCCTGTGGAGTGGCAGTCAACCAACTTTGAAATCTGACCTCAAATCAGGTAGGACTACCCGCTGAACTTAA	k__Fungi	p__Basidiomycota	c__Agaricomycetes	o__Trechisporales	f__Hydnodontaceae	g__Trechispora	NA	ectomicorriza	micorriza
ASV8839	CGCAAATTGCACTTCCTGGTATTCTGGGGAGTATGCCTGTTTGAGGGTCAGTTTACATCAAAATTGATGTATCATTTTTTTTTGCAGTACCTCAGAATTGGGTCATCTTTACCTTTGGGTACAAGGGACCTGAAATTGATCATTTCTTGCACATCTTTAGACGTTGTTAATGAATTGTCTGACATGCCAAATTTTTTATTAGGTTACGACCATTTCATGTGGTCTCGTACCTATAAGTTAATCAATTTTTGACCTCAAATCAGGTAAGAGTACCCGCTAAACTTAA	k__Fungi	p__Glomeromycota	c__Glomeromycetes	o__Glomerales	f__Glomerales_fam_Incertae_sedis	g__Glomerales_gen_Incertae_sedis	NA	endomicorriza	micorriza
ASV8842	CGCACCTTGCGCTCCTTGGTATTCCGAGGAGCATGCCTGTTTGAGTGTCTTGAAGTCATCAACCGCCCCCGTTTGAAACCGGGTGGTGGGTTGGATCTGGGGGTTTGCCGCTGCGAAGCGGCTCCCTTCAAATGCATCGGTTGGACCTGCGGGTCGTACTCGACTGGGCGTTGTAACATCCTCGCTCTACCGAGAAGTTCCCCTCTGGCGTCCTCCCACGACTCGCCTCTGGAGTGGCGGTCAACTTGCTTTGAAATCTGACCTCAAATCAGGTAGGACTACCCGCTGAACTTAA	k__Fungi	p__Basidiomycota	c__Agaricomycetes	o__Trechisporales	f__Hydnodontaceae	g__Trechispora	NA	ectomicorriza	micorriza
ASV8856	CGCACCTTGCGCTCCTTGGTATTCCGAGGAGCATGCCTGTTTGAGTGTCTTGAAGTCATCAACCCCCTCCTGTTTTGTACGGGTAAGGGCAGTTGGATCCCTGGGGGCACTGCTGCTGTTTGGCGGCTCCCCTCAAATGTGTTGGTTGGGCCTGTGGGTCAAACTCGGTTGGGCGTTGTACCATCCTCGCTCTGGTCCCGAGGCTTGTCCCGGCCCACAAGAGAACCGCCCCTCAACTTTGGGTGGGGTGGTCAAGCCAAACTTTTGAAATCTGACCTCAAATCAGGTAGGACTACCCGCTGAACTTAA	k__Fungi	p__Basidiomycota	c__Agaricomycetes	o__Trechisporales	f__Hydnodontaceae	g__Trechispora	NA	ectomicorriza	micorriza
ASV8914	CGCAAATTGCACTTCTTGGTATTCCGAGGAGTATGCTTGCTTGAGTGTTAGTCCATAAAAATATCGCGAAATAATTTCGCGGATCTGGGTTTTTCCAAGGTTTCGAAAGAATCGCTGGTAACCTAAAATTCATTCTAACAATATTCGTGATTTTTGAAAATGTTTATCTCGTGATTCTTACGAGTTCATTGACGATCATCGTGAATTTGTTACGTCGTGTTATTTAATCTCGGCTAGAGGTTATTTGATACAATTTTTATTTTGAATTCTGACCTCAAGTCAAGTAAGATTACCCGCTGAACTTAA	k__Fungi	p__Glomeromycota	c__Glomeromycetes	o__Diversisporales	f__Acaulosporaceae	g__Acaulospora	s__colombiana	endomicorriza	micorriza
ASV8917	CGCAAATTGCACTCTCTGGTACTCCGGGGAGTATGCCTGTTTGAGGGTCAGTTTAAATAAAATCGTTATGTCGCTTTTGTGACTTTCGGAATTGGGTTATCTTTAACCTTAAAGCTAAGAAACCTGAAATTGATGTTTTTATGTGCATCCTAGACGCGTATAAATTTATTTATCCGTTTTCGACGCCGAACTCTATTAGGTATGGCCATGTCGTGTGGTTCTGTACCTATAATTAATTCATCATATTTTGACCTCAAATCAGGTAAGATTACCCGCTGAACTTAA	k__Fungi	p__Glomeromycota	c__Glomeromycetes	o__Glomerales	f__Glomeraceae	g__Glomeraceae_gen_Incertae_sedis	NA	endomicorriza	micorriza
ASV8919	CGCAAATTGCACTTTCTGGTATTCCGGGAAGTATGCCTGTTTGAGGGTCGGTTTACATCAAACTCGATGTATCGTTTGTGGTACTTCGGAATTGGGTCATCTTTACCTTTTGGGTATAAGGGACCTGAAATTGATTATTTTTTGCGCGTTTAGACGTTGTTAATGAATTGTCTGATATGTGCCAAAAAATTTTATTAGGTTATACGACCATCTTACGTGGTCTTGTACCTATAAGTTTTTCGATTTTCGACCTCAGATCAGGTAGGAGTACCCGCCGAACTTAA	k__Fungi	p__Glomeromycota	c__Glomeromycetes	o__Glomerales	f__Glomerales_fam_Incertae_sedis	g__Glomerales_gen_Incertae_sedis	NA	endomicorriza	micorriza
ASV8990	CGCATCTTGCGCTCCTTGGTATTCCGAGGAGCATGCCTGTTTGAGTGTCATTAAATTCTCAACCTTACCAACTTTTTTGGTTGGTCTGGCTTGGATGTGGGGGTTTTTGCAGGCTTTCACAAGTCAGCTCCCCTGAAATGTATTAGCGGTACCTTGTGGTAAATGGCTATTGGTGTGATAATTATCTACATCATTCAGTCACCCACATCTTTTAATTAAGAAAGGTTACACTGCTTCAAATTGTCTATTGAGTTGGACTATTGGATATAATGACAATTTTGACCTCAAATCAGGTAGGACTACCCGCTGAACTTAA	k__Fungi	p__Basidiomycota	c__Agaricomycetes	o__Agaricales	f__Crepidotaceae	g__Crepidotus	NA	ectomicorriza	micorriza
ASV9003	CGCAAATTGCACTCTCTGGTATTCCGGAGAGTATGCCTGTTTGAGGGTCAGTTTAAATAAAATCTCGTTATGTTGCTTTTGTGACATTCGGAATTTGGGTTATCTTAATCTTTTAGGCTAAGAGACTTGAAATTGATATTTTTATGTGCATTCTAGACGTGTATAATTCATTTATCCGTTTACGGGTGACAATTTTTTATTAGGTATGATCACGTTGTATGATATTATGCCTATAATTCTTCATATTTTGACCTCAAATCAGGTAAGATTACCCGCTGAACTTAA	k__Fungi	p__Glomeromycota	c__Glomeromycetes	o__Glomerales	f__Glomeraceae	g__Glomeraceae_gen_Incertae_sedis	NA	endomicorriza	micorriza
ASV9035	CGCACCTTGCGCTCCTTGGTATTCCGAGGAGCATGCCTGTTTGAGTGTCATTTGTAACTCTCGAGCTCACCCTTGTGGCTTTTGTCCCACAGGTGTGTGGGCTCGGATGTGGGGGCTTGCTGGTGTCCTCTTTTTGTGACGTCGGCTCCCCTAAAAAGCATAGGCAAAGGTCAAGGACCAATAACAGCTCCGGCGTGATAATGATCGTCGTGGCTGGACGGCCTTTGGACACCTTTGCCTACAGTCCCGTCGCCCCTCTGGTTGCGTCGAACTTTTAATGAACCTTTGACCTCAAATCAGGTAGGACTACCCGCTGAACTTAA	k__Fungi	p__Basidiomycota	c__Agaricomycetes	o__Boletales	NA	NA	NA	ectomicorriza	micorriza
ASV9067	CGCATCTTGCGCTCCTTGGTATTCTGAGGAGCATGCCTGTTTGAGTATCATGAAAATTTCAACCTGTTAATTCTTTCTTTTGAAAGGTTTGATAAGGTTTGGAATTTGGAAGTTGCAGGCTCTGTTTTGGTCTGCTCTTCTTAAATGCAGTAGTGATGATCTTTGCTGGATCAGTTTTGATATGATAACTATCTATATCATTGCTGAAATAGTGTTCTTTATATAAAAAAAGAAAGATCTTGCTTCAAATTGTCTAATTATAAATGACAAAATACATTGTACAATTTGTTCTCAAATCAGGTAGGACTACCCGCTGAACTTAA	k__Fungi	p__Basidiomycota	c__Agaricomycetes	o__Agaricales	f__Entolomataceae	g__Nolanea	NA	ectomicorriza	micorriza
ASV9087	CGCAAATTGCACTCTCTGGTATTCCTGAGAGTATGCCTGTTTGAGGGTTGGTTTAAATAACAATCGATGTGTTGCTTTTGTGACATTTCGGAGTTGGGTTATCTTAATTCCTATGTTTTAAGAGACCTAAAATTGACGTTTTCGCGCATCCCGACGTGTATAATTTTCTTTATCCCGTCAGTTGGATGCCGGATATTATTAGGTGTGACTATGATAAGTGGTTTCATGCCTATAGGAATCTTGATTTCAACCTCAAATCAGGTAGGGATACCCGCTGAACTTAA	k__Fungi	p__Glomeromycota	c__Glomeromycetes	o__Glomerales	f__Glomeraceae	g__Glomeraceae_gen_Incertae_sedis	NA	endomicorriza	micorriza
ASV9120	CGCAAATTGCACTCTCTGGTATTCCGGAGAGTATGCCTGTTTGAGGGTCGATATAGATAATGATCGTAGTGTTGCTTTTTTTTGGTAACATTTCGGAATTTGGGTTATCTTAGGGTTTAAGAGACCTGAAATTGATTTTTTTCCTTGCGCATCACTGACGTGTAATTTTTTTATGTCGTCTCGGATGACAGGTACTTATTAGGTGTGATCATATCGCTGAGCTCATGCCTATATTTTCGATTTCTGACCTCAAATCAGGTAAGAATACCCGCTGAACTTAA	k__Fungi	p__Glomeromycota	c__Glomeromycetes	o__Glomerales	f__Glomeraceae	g__Glomeraceae_gen_Incertae_sedis	NA	endomicorriza	micorriza
ASV9125	CGCACATTGCGCCCCTCGGTATTCCGTGGGGCATGCCTGTTCGAGCGTCATTTACACCCTCAAGCTCTGCTTGGTGTTGGGCGTCTGTCCCGCCTCTCCGGTGCGGACTCGCCTTAAAGCGATTGGCGGCTGGTACCGTGGCCTGGCGTGCAGCAGACTTGCGCTCCTTGCCCGCGGTTCGGCTCCCAGAAGCAAACTCATATCACTTTTGACCTCGAATCAGGTAGGGATACCCGCTGAACTTAA	k__Fungi	p__Ascomycota	c__Dothideomycetes	o__Pleosporales	f__Teichosporaceae	g__Teichosporaceae_gen_Incertae_sedis	NA	ectomicorriza	micorriza
ASV9132	CGCAACTTGCGCTCCTTGGTATTCCGAGGAGCATGCCTGTTTGAGTGTCTTGAAGTCATCAACCCTGACCGTTTTGCGACGGCCGGGGTTGGATCTGGGGGACTTGCCGGCCGTAGCGGTCGGCTCCCCTCAAATGCGTCGGTTGGGCCTGCAGGTCAAACTTGTTTGGGCGTTGTACCATCCTCGCTCTTGCATCAGACTTGCCTAGTCGCGCCCATCCTCGACCTTGCCCGTGACTGACTCGGGCGGTCAACACATTTGAAATCTGACCTCAAATCAGGTAGGACTACCCGCTGAACTTAA	k__Fungi	p__Basidiomycota	c__Agaricomycetes	o__Trechisporales	f__Hydnodontaceae	g__Trechispora	s__patawaensis	ectomicorriza	micorriza
ASV9165	CGCACCTTGCGCTCCTTGGTATTCCGAGGAGCATGCCTGTTTGAGTGTCTTGAAGTCATCAACCCCTCCCGTTTTTGCTAGCGGAGAGTAAGGTTGGACGTGGGGGTTTGTTGCGGGAGCCCGCGAGGGCCCCGCTCCCCTCAAATGCGTCGGTTGGGCCTGTTGGGTCGAACTCGGTCGGGCGTTGTACCATCCTCGCTCTTGCTCCGAGACGTTCCCCCTTCAGTCTTATTGCCCTCCCACGACCGCCTCTTTCGAACGGTGGCGGTCAACGTGTAAAGCACTTTGAAATCTGACCTCAAATCAGGTAGGACTACCCGCTGAACTTAA	k__Fungi	p__Basidiomycota	c__Agaricomycetes	o__Trechisporales	f__Hydnodontaceae	g__Trechispora	s__patawaensis	ectomicorriza	micorriza
ASV9180	CGCACCTTGCGCTCTTTGGCTATTCCAAAGAGCATGCCTGTTTGAGTGTCATTGAATCCTCAACTCCTCCCAATCCGAATCTTGCCATCGCAAAAAAAGGAAAGGGGGCGGAGCTTGGACTTTGGGAGCGCTGCGGAAGAACCCTCATGGGGCTTCTTCCGCTCTCCTCAAATGCATCAGTTAGGGCCTTAAAATATCCCCCCCTTCCGGGTCCTCGCGGCGTTGATAGTTGTCCACGCCTCGTCCGTTCGGGGGTTTTCTTTTTGACCCTGCTCCTCAACCAAACCAAAAAAAAAAAGGGGAGAAGCTTTTTTTTGCTTCTTTCTTTTTTTGATTCGAACACTTTGACCTCAAATCAGGTAGGACTACCCGCTGAACTTAA	k__Fungi	p__Basidiomycota	c__Agaricomycetes	o__Agaricales	f__Pluteaceae	g__Volvariella	NA	ectomicorriza	micorriza
ASV9227	CGCAAATTGCACTCTGGTACTCCGGAGTATGCCTGTTTGAGGGTCATTTTAAGTAAAATCGAAATGTTGCTTTTTGGTGACGTTTCGGAATTGGGTTATCTTAACCCTTTAGGTTAAGAGACTTGAAATTACTTTTTGTGCATCTTAGACACGTATAAATTCATTTATCTGTCTTCAGATGCCAATTTTTATTAGGTATGGTCACATCGTGTGATTACATTCCTATAATTTTCATGATTTGACCTCAAATCAGGTAAGGTTACCCGCTGAACTTAA	k__Fungi	p__Glomeromycota	c__Glomeromycetes	o__Glomerales	f__Glomeraceae	NA	NA	endomicorriza	micorriza
ASV9257	CGCACCTTGCGCTCCTTGGTATTCCGAGGAGCATGCCTGTTTGAGTGTCATTAAATTCTCAACTATACAAGTTTTTGCAACCTGTATAGCTTGGATCATGGGATCTGCAGGCTTTTACTAGTCAGCTATCCTTAAAAGTATTAGCAGAGCTTTGCCGCTAATCATTGGTGTGATAATTATCTACGCCATTGACGAGTGACATACTGAAGCTCAGCTTCTAACTGTCTTCACAGACAAATTTTGACAATCTGACCTCAAATCAGGTAGGATTACCCGCTGAACTTAA	k__Fungi	p__Basidiomycota	c__Agaricomycetes	o__Agaricales	f__Entolomataceae	g__Clitopilus	NA	ectomicorriza	micorriza
ASV9259	CGCAAATTGCACTTCTTGGTATTCCGAGGAGTACACATGCTTGAGGGTCAGTTAAAAAAAATGTCGTACATCTTTGATGTTGCGGATTTGGGTATTCCGATCTTATAAATCGGTTATCTAAAATTATGAATATATAATGTGAAGCGTACTAATTAAAGTCGCTAACCATTTATTAATACTTATTACATTACGATTGTCTTTAGTTAGTGATGTATAAATTATGAGAATGACCTCAAGTCATGTGAGAGTACCCGCTGAACTTAA	k__Fungi	p__Glomeromycota	c__Glomeromycetes	o__Gigasporales	f__Gigasporaceae	g__Gigaspora	NA	endomicorriza	micorriza
ASV9289	CGCAAATTGCACTCCCTGGCATTCCTGGGAGTATGCCTGTTTGAGGGTTGGTTTAAATAACAATCGATGTGTTGCTTTCGTGACATTTCGGAGTTGGGTCATCTTAATCTTCGTGTTTTAAGAGACCTAAAATTGATGCGTATCTTGACGTGTATAATTCTTTATCTCGTCACCGGATGCCGATTATAATTAGGTGTGACCATGTTAAGTGGTTTCATGCCTATAGTATTCTTGGTTTCAACCTCAAATCAGGTAAGGATACCCGCTGAACTTAA	k__Fungi	p__Glomeromycota	c__Glomeromycetes	o__Glomerales	f__Glomeraceae	g__Glomeraceae_gen_Incertae_sedis	NA	endomicorriza	micorriza
ASV9298	CGCACCTTGCGCTCCTTGGTATTCCGAGGAGCATGCCTGTTTGAGTGTCTTGAACTCCTCAACCCCTCCCGTTTTTGTGCGGGTTCGGGTTGGAGCTGGGGGCTTGCGGCCGAGTAGGCTGCTCCCCTCAAATGCATCGGTTGGGCCTGTGGGTCGAACTCGACTGGGCGTTGTACCATCCTCGCTCTCCCGAGACGTTCCCCTTCCGCGCCCTCCCACGACTCGCCTCTGGAGCGGCGGTCAAGCAAAACTTTGAAATCTGACCTCAAATCAGGTAGGACTACCCGCTGAACTTAA	k__Fungi	p__Basidiomycota	c__Agaricomycetes	o__Trechisporales	f__Hydnodontaceae	g__Trechispora	NA	ectomicorriza	micorriza
ASV9321	CGCACATTGCGCCCCTTGGTATTCCTTGGGGCATGCCTGTTCGAGCGTCATTTACGCCCTCAAGCCCCGCTTGGTGTTGGGCGTCTGTCCGCCCCTTTGGTACGGACTCGCCTCAAAGCAATTGGCGGCTGGTGCCACGGGCCGGGAGTGCAGCAGAATCGCGCTCCTCGTCCGCGGTCCAGCTCCCAGAAGCGAACCGTTCATCAGTTTGACCTCGAATCAGGTAGGGATACCCGCTGAACTTAA	k__Fungi	p__Ascomycota	c__Dothideomycetes	o__Pleosporales	f__Teichosporaceae	g__Teichospora	NA	ectomicorriza	micorriza
ASV9322	CGCACCTTGCGCTCCTTGGTATTCCGAGGAGCATGCCTGTTTGAGTGTCTTGAAGTCATCAACCCCCACCGTTTCGTGCGGTGGAGAGGTTGGAGCTGGGGGATGCTGCCCGTCTGCGGCGGCTCCCCTCAAATGTGTCGGTTGGGCCAAAGGGTCAAACTCGAAAGGGGTGTTGTAGCATCCTCGCTCCCTTCGAGTCCTGTCGGCGCCCCTCCTCGACCTAGCCTCCCTCGCGGTTGGCGGTCAACTAACATTGAAATCTGACCTCAAATCAGGTAGGACTACCCGCTGAACTTAA	k__Fungi	p__Basidiomycota	c__Agaricomycetes	o__Trechisporales	f__Trechisporales_fam_Incertae_sedis	g__Trechisporales_gen_Incertae_sedis	NA	ectomicorriza	micorriza
ASV9347	CGCAAATTGCACTCTCTGGTATTCCGGAGAGTATGCCTGTTTGAGGGTTGGTTTAAATAACAATCGATGTGTTGCTTTTTGTGACATTTTCGGAGTTGGGCTATCTTAATTCCTATGTTTTAAGAGACCTAAAATTGACGTTTTCGCGCATCTCGACGTGTATAATTTTTTATCCCGTCATTGGATGCCGGATATTATTAGGTGTGACCATGCTAAGTGGTTTCATGCTTATAGGAATCTTGATTTCAACCTCAAATCAGGTAAGGATACCCGCTGAACTTAA	k__Fungi	p__Glomeromycota	c__Glomeromycetes	o__Glomerales	f__Glomeraceae	g__Glomeraceae_gen_Incertae_sedis	NA	endomicorriza	micorriza
ASV9366	CGCACCTTGCGCTCCTTGGTATTCCGAGGAGCATGCCTGTTTGAGTGTCTTGAAGTCATCAACCCCTCCCGTTTTTCGCAGCGGGGGGACGGTTGGAACTGGGGCCGTGCAGCCGTCAGGCAGCTCCCCCTAAATGAATCGGTTGGGCCTCCGGGTCGAACTCGAACTGGGCGTTGTACCATCCTCGCTCTCTCGTCGAGTTTTGCGGCCTGGCAAGCTGAGCCCCTCCCCGACCGGCCTCTGGAGTGGCGGTCAACACTTTGAAATCTGACCTCAAATCAGGTAGGACTACCCGCTGAACTTAA	k__Fungi	p__Basidiomycota	c__Agaricomycetes	o__Trechisporales	NA	NA	NA	ectomicorriza	micorriza
ASV9374	CGCACCTTGCGCTCCCTGGTACTCTGGGGAGCATGCCCGTTTGAGTGTCGTGTGCCTCTTCACCGGAGCCGCTGTGACTTGTTCACTTTGGCTTGCAGGTGGCGGTGGGATCGTTGGCCCCTTCTGGCGGTCAACCTTCCTGAAATCGATCAGCGATGCCCAGTCTCAAACTCCCTCTGGTCTGCGGGTGTTAACTGCTTAGGCCTGTTTTGCCTTTGGGGTGGACGACCGACGTCGCTCTCCAACCGTCTCAAGCTTGAGACAACACTTCTCGCTCTGACCTCAAATCGGGTAGGGTTACCCGCTGAATTTAA	k__Fungi	p__Basidiomycota	c__Agaricomycetes	o__Hymenochaetales	f__Hymenochaetales_fam_Incertae_sedis	g__Kurtia	NA	micorriza ericoide	micorriza
ASV9415	CGCAAATTGCACTCCCTGGCATTCCGGGGAGTATGCCTGTTTGAGGGTCAGTCTAAGTAAAATCGAGGTGTCGTTTCGGTGACATTTCGGAATTGGGTTGTCTTAACCTTAGGTTAAGAGGCCCGAAATTGACGTTTTTCGCGCATCCTGTACGTGTGTAATTCGTTTATCCGTTTGCGATGTCGATCTCTATTAGGTGTGGTCACGTCGCGTGGTCTCATACCTATAACTCTTCATATTTTGACCTCAAATCAGGTAGGAGTACCCGCTGAACTTAA	k__Fungi	p__Glomeromycota	c__Glomeromycetes	o__Glomerales	f__Glomeraceae	NA	NA	endomicorriza	micorriza
ASV9468	TGCAAATTGCACTCTCTGGAATTCCTGAGAGTATGCCTGTTTGAGAGTTGGTTTAAATAACAATTGATGTGTTGCTTTTGCTTTTGTGACATTTCGGAGTTGGGTTATCTTAATTCCTATGTTTTAAGAGACTTAAAATTGACATTCTTGCGCATCTCGACATGTATAATTTTCTTTATCCCGTCACTTGGATGCCTGATATTATTAGGTGTGACTATGATAAGTGGTTTCATGCCTATAGGAATCTTGATTTCAATCTTAAATCAGGTAGGGATACCCGCCGAACTTAA	k__Fungi	p__Glomeromycota	c__Glomeromycetes	o__Glomerales	f__Glomeraceae	NA	NA	endomicorriza	micorriza
ASV9488	CGCACCTTGCGCTCCCTGGTATTCCGGGGAGCACGCCTGTTCGAGTGTCGTGAATACCTCAAGCTGAATGCTTTTTACTAAGTGTTTGGTTTGGATTTGGACTCTGCTGTAACCTTCACTGAAGGGGATGGCTAGTCTTAAATGCATTAGCTGATCCATGCTGTATGTTTGGTTCTACTCGGCGTGATAATACTCTGACCGCTGAGGACATTTGCTTTGTTGCGAATGGCCAAGTATGCCTTGGATTGCTTCTAATCTGTCTGTGTGCCTTGGTTGCATGCAACAACTTTTCAACTTTGACCTCGAATCAGGTGGGACTACCCGCTGAACTTAA	k__Fungi	p__Basidiomycota	c__Agaricomycetes	o__Cantharellales	f__Hydnaceae	NA	NA	ectomicorriza	micorriza
ASV9502	CGCACCTTGCGCTCCTTGGTATTCCGAGGAGCATGCCTGTTCGAGTGTCTTGAAGTCATCAACCCCTCCCCTTGCTTTCGCGGGGGCCGAGGGCGTTGGAACTGGGGGCGTGCCGCCGCAAGGCCGGCTCCCCTTAAATGCGTCGGTTGGGCCTCTGGTCAAACCCGTCTGGGCGTTGTACCATCCTCGCTCTCTCGGAGACCGCGTGCGCCCTCCCCCCCGACCAGCCACCTCTGTGGGGCGGTCAAGCAACTTTGAAATCTGACCTCGAATCAGGTAGGACTACCCGCTGAACTTAA	k__Fungi	p__Basidiomycota	c__Agaricomycetes	o__Trechisporales	f__Hydnodontaceae	g__Trechispora	NA	ectomicorriza	micorriza
ASV9558	CGCATCTTGCGCTCCTTGGCATTCCGAGGAGCATGCCTGTTTGAGTGTCGTGCAATACCGTCAATTTCAATCTTTTTTGGTTTGAAATTGGATTTGGACGTTGTTGGGGCATCTTCAACTCGTCCTAAAGACATTAGCGAATCTGGCTTGATCACGCACAATGTGATAAATATGATCATTGTTAGGGTCAAATGGAATCGCTTCTAATCGTCGAAAGACACTTTATGTCATTTGACCTCAAATCAGGTAGGACTACCCGCTGAACTTAA	k__Fungi	p__Basidiomycota	c__Agaricomycetes	o__Geastrales	f__Geastraceae	g__Geastrum	NA	ectomicorriza	micorriza
ASV9582	CGCACCTTGCGCTCCTTGGTATTCCGAGGAGCATGCCTGTTTGAGTGTCATGAAATCTTCAACCTGCAAGCTTTTACCGGCTTGTTAGGCTTGGACTTGGAGGCTTGTCGGCGATCCTTTTGTCGGCTCCTCTCAAAGGCATTAGCTTGGTTCCTTGCGGATCGGCTGTCGGTGTGATAATTGTCTACGCCGCGACCGTGAAGCGTTTGGCGAGCTTATAATCGTCTTGTTAAGAGACAACAACATGACATCTGACCTCAAATCAGGTAGGACTACCCGCTGAACTTAA	k__Fungi	p__Basidiomycota	c__Agaricomycetes	o__Polyporales	f__Ganodermataceae	g__Amauroderma	s__praetervisum	ectomicorriza	micorriza
ASV9593	CGCATCTTGCGCTCCCTGGTATTCCGGGGAGCACGCCTGTTCGAGTGTCGTGAATACCTCAAGCTTGATATTTTTCTTGCTTGGATTTGGACTTTGCGGTTGCCTATCTGTGGCGACGGCTGGTCTTAAATGCATTAGCTGATCCATGCTGTGTGCTTGGTTCTACTCGGCGTGATAATTATCTTACCGCTGAGGACATTTGCCTTGTGCGAATGGCCAGGTGTGCCTTGGGTTGCTTCTAATCTGATTGCCTGGCAATCAACCTTTTTCAACTTTGACCTCGAATCAGGTGGGACTACCCGCTGAACTTAA	k__Fungi	p__Basidiomycota	c__Agaricomycetes	o__Cantharellales	f__Cantharellales_fam_Incertae_sedis	g__Cantharellales_gen_Incertae_sedis	NA	ectomicorriza	micorriza
ASV9595	CGCAAATTGCACTCTCTGGTATTCCGGAGAGTATGCCTGTTTGAGGGTTGGTTTAAATAACAATCGATGTGTTGCTTTCGTGACATTTCGGAGTTGGGTCATCTTTGTGCTTTTTAAGTGACCTAAAATTGATGTTCTTGCGCATCTTGACGTGTATAATTTTTTATCCTGTCACTGGATGCCGGATGTCATTAGGGTGACCATGTTAAGTGGTTTCATGCCTATGGGATTCTTGATTTCAACCTCAAATCAGGTAGGGATACCCGCTGAACTTAA	k__Fungi	p__Glomeromycota	c__Glomeromycetes	o__Glomerales	f__Glomeraceae	g__Glomeraceae_gen_Incertae_sedis	NA	endomicorriza	micorriza
ASV9612	CGCAACTTGCGCTCCTTGGTATTCCGAGGAGCATGCCTGTTTGAGTGTCTTGAAGTCATCAACCGCGACCGTTTTTGCGACGGATGCGGTTGGATCTGGGGGACTTGCCGGCCGTTGCGGTCGGCTCCCCTCAAATGCGTCGGTCGGGCCTGTGGGTCAAACTCGATAGGGCGTTGTACCATCCTCGCTCTCGTGTCAGACTCGCTAACGCGTGCCCCTCCTCGACCTCGCCCGCCTCGGGTGCGGTCAAATCACATTTGAAATCTGACCTCAAATCAGGTAGGACTACCCGCTGAACTTAA	k__Fungi	p__Basidiomycota	c__Agaricomycetes	o__Trechisporales	f__Trechisporales_fam_Incertae_sedis	g__Trechisporales_gen_Incertae_sedis	NA	ectomicorriza	micorriza
ASV9618	CGCAAATTGCACTTCCTGGTATTCCGGGAAGTATGCCTGTTTGAGGGTCGGTTTACATCAAACTCGAGGTGTCGCTTTCTTTGCGATGCCTCGGAATTGGGTCATCTTTACCTTTTGGGTGCAAGGGACCTGAAATTGATCATCTTTCGCGCATTTTGGACGACGTTAATGAATTTGTCTGACGTGCCGGATTTTTACTAGGTTACGACCATCTCATGTGGTTTCGTACCTATAAGTTAATCGATTTTCGACCTCAAATCAGGTAAGAATACCCGCTGAACTTAA	k__Fungi	p__Glomeromycota	c__Glomeromycetes	o__Glomerales	f__Glomerales_fam_Incertae_sedis	g__Glomerales_gen_Incertae_sedis	NA	endomicorriza	micorriza
ASV9628	CGCATCTTGCGCTCCCTGGTATTCCGGGGAGCACGCCTGTTCGAGTGTCGTGAATACCTCAAGCTAGATATTTTTCTTGCTTGGATTTGGACTTTGCGGTTGCCTATCTGGCGACGGCTGGTCTTAAATGCATTAGCTGATCCATGATGTGTGCTTGGTTCTACTCGGCGTGATAATTATCTGACCGCTGAGGACATTTGCCTTGTGCGAATGGCCAGGTGTGCCTTGGGTTGCTTCTAATCTGATTGCTTGTCAATCAACCTTTTTCAACTTTGACCTCGAATCAGGTGGGACTACCCGCTGAACTTAA	k__Fungi	p__Basidiomycota	c__Agaricomycetes	o__Cantharellales	f__Cantharellales_fam_Incertae_sedis	g__Cantharellales_gen_Incertae_sedis	NA	ectomicorriza	micorriza
ASV9645	CGCATCTTGCGCTCCTTGGTATTCCGAGGAGCATGCCTGTTTGAGTGTCATTAAATTCTCAACCTTACTGGCTTTGCTGCTGGTCTGGCTTGGATGTGGAGGTTTTGCAGGCTTTAACAAGTCAGCTCCTCTGAAATGCATTAGCAGTACCCTTGTGGTTAATGGCTACTAGCGTGATAATTATCTATGCTGTTTGGTCACCCACAATTATAAGGGTTATGCTGCTTATAACAGTCCATTGAGTTGGACAATACAAAATGACAATTTTGACCTCAAATCAGGTAGGACTACCCGCTGAACTTAA	k__Fungi	p__Basidiomycota	c__Agaricomycetes	o__Agaricales	f__Crepidotaceae	g__Crepidotus	NA	ectomicorriza	micorriza
ASV9656	CGCACCTTGCGCCCCTTGGTATTCCGAGGGGCATGCCTGTTTGAGTGTCATTAAAATATCAATCCCTTTTCAATATGTATAAGTGGATTGGATGTGGGGGAATATTTGCTGGTTTTTAAATAAATCTGCTCCCCTTAAATGCATTAGTTGGTATCCCACTGGACCTTTCTATTGGTGTGATAATTATCTACGCCGTCAGATGGGTTTGATTTTTTAATAATGGGTTATGCCGCTTTCTAATCGTCCTTTCAAGGACAATTTAATTGACCATTTGACCTCAAATCAGGTAGGACTACCCGCTGAACTTAA	k__Fungi	p__Basidiomycota	c__Agaricomycetes	o__Agaricales	f__Hymenogastraceae	g__Gymnopilus	s__punctifolius	ectomicorriza	micorriza
ASV9729	CGCACCTTGCGCTCCTTGGTATTCCGAGGAGCATGCCTGTTTGAGTGTCATTAAATTCTCAACTATACAAGTTTTTCAAACATGTGTAGCTTGGATCTTGGGATTTGCGGGCTTTCACAAGTCGGCTATCCTTAAATGCATTAGCAGAGCTTTTGCCGCTAAACTCTAGTGTGATAATTATCTACGCTATTGTGAGGCGACATGAATAGAGCTATGCTTCTAACCGTCTTCACGGACAATACTTGACAATCTGACCTCAAATCAGGTAGGATTACCCGCTGAACTTAA	k__Fungi	p__Basidiomycota	c__Agaricomycetes	o__Agaricales	f__Entolomataceae	g__Clitopilus	s__prunulus	ectomicorriza	micorriza
ASV9743	CGCACCTTGCGCTCCTCGGTATTCCGAGGAGCATGCCCGTTTGAGTGTCATCGAAATCTCGAACCGAGGCCTTCGACCCCGTTCGAAGCTCGGTCTCGGAACGTGGGGGTCTGTCGGCGGCGACGTCGGCTCCCCTCAAAGGCATTAGCTGTGGGCGCGAGCCCCGCGTGGCACGGCCTCCTCGACGTCGTAATGATCGTCGTGGGCTGGAAGCGCGTGGATCGGCGTTCCCGTGCTTCGCGAACCTTCGTGGGGACGACCCGCGAGCCTCGAAGCTTGACCTCAAATCGGGTAGGACTACCCGCCGAACTTAA	k__Fungi	p__Basidiomycota	c__Agaricomycetes	o__Boletales	f__Sclerodermataceae	g__Scleroderma	NA	ectomicorriza	micorriza
ASV9756	CGCACCTTGCGCTCCTTGGTATTCCGAGGAGCATGTCTGTTTGAGTGTCATTAAATTCTCAACCTTATCAGTTTTTCTGTATAAGGCTTGGATTTGGGGGTCTTGCAGGTCCACTAGCCATGGTCTGCTCCTCTGAAATGTATTAGCTGGGTTCAGTTATGCCCTGTCTATTGGTGTGATAATTATCTACATCATTGGTCGGGTTAGCTTCATAGACCTGCTTCTAACCGTCCTTATGGGACAACACTTGACATTTTTGACCTCAAATCAGATAAGACTACCCGCTGAACTTAA	k__Fungi	p__Basidiomycota	c__Agaricomycetes	o__Agaricales	f__Psathyrellaceae	g__Coprinopsis	s__musae	ectomicorriza	micorriza
ASV9775	CGCATATTGCACTCTCTGGCTCTCCAGAGAGTATGCCTGTTTGAGTATCAGTTTAAATCTCTCACCCTCAATTTGGGGATGAGGAGTTGAGCAATCCGCTGGCGCTGAATTGTTTACGCGCTTTGGCGAATTAACGCGGTTGCTTGAAATGTATAGCTAAGCGGTATTGGCCACTGCTTAAGATGACTAGGCGTATTAGTTTCCCATTTGGGAATCCACTCGTGCGCCGGTGTATTGGTCTCTAAAGCCTTTGAGTTTGGCTGATCGCTATGGTTTTCTAAATGTTCTTCGGATCATTTACTTAGTTTGGCTTGCGGTAAGCATACCAAACTTGATCTTGATCTCAAATCAGGCAAGACTACCCGCTGAATTTAA	k__Fungi	p__Glomeromycota	c__Glomeromycota_cls_Incertae_sedis	o__Glomeromycota_ord_Incertae_sedis	f__Glomeromycota_fam_Incertae_sedis	g__Glomeromycota_gen_Incertae_sedis	NA	endomicorriza	micorriza
ASV9813	CGCACCTTGCGCTCCTTGGTATTCCGAGGAGCATGCCTGTTTGAGTGTCTTGAAGTCATCAACCCCTCCCGTTTGCGCGGAGAGACGGTTGGATCATGGGGGCCTGCTGCCGTCAGGCGGCTCCCCTCAAATGCATCGGTTGGGCCTTGTGGGCCTCTTACTCGGTTGGGCGTTGTACCATCCTCGCTCTGACTGATGAGTGCCCCTGCTTTGTCGAGCCCTTCCCGGACCTCCTCTGGAGTGGCGGTCAAGCTGAACTTTGAAATCTGACCTCAAATCAGGTAGGACTACCCGCTGAACTTAA	k__Fungi	p__Basidiomycota	c__Agaricomycetes	o__Trechisporales	f__Hydnodontaceae	g__Trechispora	NA	ectomicorriza	micorriza
ASV9871	CGCAAATTGCACTCCCTGGCATTCCTGGGAGTATGCCTGTTTGAGGGTTGGTTTAAATAACAATCGATGTGTTGCTTTCGTGACATTTCGGAGTTGGGTCATCTTTAATCTCCTTGTGTTTAAGAGACCTAAAATTGATTTTTTCGCGCATCTTGACGTGTATAATTCTTTATCTCGTCACCCGGATGCCGATATTATTAGGTGTGACCATGTTAAGTGGTTTCACGCCTATAGTACTCTTGATTTCAACCTCAAATCAGGTAGGGATACCCGCTGAACTTAA	k__Fungi	p__Glomeromycota	c__Glomeromycetes	o__Glomerales	f__Glomeraceae	g__Glomeraceae_gen_Incertae_sedis	NA	endomicorriza	micorriza
ASV9919	CGCAAATTGCACTTTCTGGTATTCCGGGAAGTATGCCTGTTTGAGGGTCGGTTTACATCAAACTCGATGTATCGTTTGTGGTACTTCGGAATTGGGTCATCTTTACCTTCCTGGTACAAGGGACCTGAAATTGATTATTTTTTGCGCGTTTTAGACGTTGTTAATGAATTGTCTGATATGTGCCAAAATTTTTATTAGGTTACGACCTTCTTACGTGATCTCGTACCTATAAGTTTTTCGATTCTCGACCTCAAATCAGGTAGGAGTACCCGCTGAACTTAA	k__Fungi	p__Glomeromycota	c__Glomeromycetes	o__Glomerales	f__Glomerales_fam_Incertae_sedis	g__Glomerales_gen_Incertae_sedis	NA	endomicorriza	micorriza
ASV9930	CGCACCTTGCACCCTTTGGTATTCCGAGGGGTACACCCGTTTGAGTGTCATTGTAATCTCACTCCAACTGCCTTTGTTGGCTGATGGAGGTGGACTTGGGCCCTGCTGTGTTACCATGGCTGGCCTGAAATGCATGAGTGCACCCTGCTGTTGCAGCGTCATCAGTGTGATAAGTATCTTCACTGAATCAAGTTCCCTCTGGGACACGCCGCTTGGTGGGCTCTGTGCTTCCAACTGTCCTGCACAGGCGGACAATCTTTGACAACTTGACCTCAAATCGGGTGGGATTACCCGCTGAACTTAA	k__Fungi	p__Basidiomycota	c__Agaricomycetes	o__Sebacinales	f__Serendipitaceae	NA	NA	ectomicorriza	micorriza
ASV9937	CGCAAATTGCACTCCCTGGCATTCCGGGGAGTATGCCTGTTTGAGGGTCAGTCTAAGTAAAATCGAGGTGTCGTTTCGGTGACATTTCGGAATTGGGTTGTCTTAACCTTAGGTTAAGAGGCCTGAAATTGACGTTTTTCGCGCATCCTGAACGTGTGTAATTCGTTTATCCGTTTGCGATGCCGATCTCTATTAGGCATGGTCACGTAGCGTGGTCTCATACCTATAACTCTTCATATTTTGACCTCAAATCAGGTAGGAGTACCCGCTGAACTTAA	k__Fungi	p__Glomeromycota	c__Glomeromycetes	o__Glomerales	NA	NA	NA	endomicorriza	micorriza
ASV9941	CGCAAATTGCACTCCCTGGTATTCCGGGGAGTATGCCTGTTTGAGGGTCGGTTTACAACGAACTCGATGTATCGTTTTTTGCGGTACCTCGGAATTGGGTTTACTTCGCCCTTGGGTGTAAGGGACCTGAAATTGATCATTCTTTGCGCATCTTAGACGTTATTAGTGAATTGTCTGAATGCCAAAATTTTTATTAGGTTACGATCATCTTATGTGGTCTCGTACCTATAATTTCGAATTTCGACCTCAAATCAGGTAGGAGTACCCGCTGAACTTAA	k__Fungi	p__Glomeromycota	c__Glomeromycetes	o__Glomerales	f__Glomerales_fam_Incertae_sedis	g__Glomerales_gen_Incertae_sedis	NA	endomicorriza	micorriza
ASV9969	CGCACCTTGCGCTCCTTGGTATTCCGAGGAGCATGCCTGTTTGAGTGTCTTGAAGTCATCAACCCCTCCCGTTTCTTTCGACGGGGGAAGGTTGGAACTGGGGTCGTGCAGCCGTGAGGCAGCTCCCCCTAAATGAATCGGTTGGGCCTCTGGGTCAAACTCGACTGGGCGTTGTACCATCCTCGCTCTCTCGTCGAGTTGCGTGTCCCGGCAAGCTGAGCCCCTCCCCGACCGTCCTCTGGAGTGGGCGGTCAACCCTTTGAAATCTGACCTCAAATCAGGTAGGACTACCCGCTGAACTTAA	k__Fungi	p__Basidiomycota	c__Agaricomycetes	o__Trechisporales	NA	NA	NA	ectomicorriza	micorriza
ASV9983	CGCATCTTGCGCTCCTTGGTATTCTGAGGAGCATGCCTGTTTGAGTATCATAAATATTTTCAACCTGTTAAATTTTTTCTTTTGAAAAATTTGATAAGGCTTTGGTATCTGGAAGTTGCAGGCTCTGCTTTGGTCAGCTCTTCTTAAATGCATTAGTGGTGATCATTGCTAGATCAGTTTTGGTATGATAGCTATCTATACTATTGCTGAAATAGTTTTCTTTGAAGAAAGAAAGATCCCGCTTCAAATTGTCTAATTATAAATGACAAAATATATTGCACAATTTGTTCTCAAATCAGGCAGGACTACCCGCTGAACTTAA	k__Fungi	p__Basidiomycota	c__Agaricomycetes	o__Agaricales	f__Entolomataceae	g__Nolanea	NA	ectomicorriza	micorriza
ASV9989	CGCATCTTGCACTTCTTGGTATTCCAAGGAGTATGTCTGGTTGAGTAATGTGAATATCTAATCAAGCGCAGCTTGGAGTTGAGTGACTTGCCTCTTGTCTCTCAGAGACTAGAGAGGCTCACTTGAAATGCAAGGGGACAAGGATTTGCGTGATGCACCCCCTTTCTATCAATGACTTGATGAGGTTGGCTTGGTTGGGGGTTATTCATAAAGTCTTGATAGGCCGGGACCAGGTCTCACGCACGCTCTGACAATCTCTTGTCTGTCAACTAGGGAACCGGGGAGCTGTTTTTAACAACAGCCAGCCCCCTCCTCACTTTTCATTCTCAACTCAGATAGGACTACCCGCTGAATTTAA	k__Fungi	p__Basidiomycota	c__Basidiomycota_cls_Incertae_sedis	o__Basidiomycota_ord_Incertae_sedis	f__Basidiomycota_fam_Incertae_sedis	g__Basidiomycota_gen_Incertae_sedis	NA	ectomicorriza	micorriza
ASV10045	CGCACCTTGCGCCCTTTGGCCATTCCAAAGGGCATGCCTGTTTGAGTGTCATCGAACCCTCAAGGCTTTGGGCCCTTTTTTGGGGCCGCCTTGGACCTTTGGGAGCGCTGCGGGGGGCCCCCCCCGCTCTCCTCAAATGCATCGGCAGGGCCTTCAAAGGAGAAAAACACCCCTTCGGGTCCTCGGGGCGTTGATAGTCGTCCACGCCTCGGGGTTTTCCTTGTCGTGTCCCTCCCTCCCTCCCTCCGTTCGTGCGTCGCTCGAACCCCTTTGACCTCAAATCAGGTAGGACTACCCGCTGAACTTAA	k__Fungi	p__Basidiomycota	c__Agaricomycetes	o__Agaricales	f__Pluteaceae	g__Volvariella	NA	ectomicorriza	micorriza
ASV10048	CGCACCTTGCGCTCCTTGGTATTCCGAGGAGCACGCCTGTTTGAGTGTCGTGAATCTCTCACTCTACAAAAAGCCTTTTATGCTTCTTGTAAGACGTGGACTTGGAGGCTTGTTGAGCATCTATAAGTTCAGCTCCTCTCAAATGCATTAGCTTGGTTCCTCGTGGATCAGCTCTCGGTGTGATAAATGTCTACGCCGTGGCTGTTGAAGCAACTTTTTGGACGGGCTTCTAACCGTTTGAAACTGGGTGTAACAAACCCTTTTTCTGTGCCATTGACAATCTGACCTCAAATCAGGTGGGACTACCCGCTGAACTTAA	k__Fungi	p__Basidiomycota	c__Agaricomycetes	o__Polyporales	f__Polyporaceae	g__Polyporus	s__dictyopus	ectomicorriza	micorriza
ASV10061	CGCACCTTGCGCTCCTTGGTATTCCGAGGAGCATGCCTGTTTGAGTGTCTTGAAGTCATCAACCTCCCCGTTTTCGTCGACGGGGCGGTTGGACCTGGGGGCATGCGGCCGAGAGGCCGCTCCCCTCAAATGCATCGGTTGGGCCCGCAGGCTCGAACTCGATTGGGCGTTGTACCATCCTCGCTCCGCAGAGTCGACCCGCCTAGTAGCGCCCTCCCTCGACCCGCCTCTGGAGCGGCGGTCAAGCACACTTTTTGAAATCTGACCTCAAATCAGGTAGGACTACCCGCTGAACTTAA	k__Fungi	p__Basidiomycota	c__Agaricomycetes	o__Trechisporales	NA	NA	NA	ectomicorriza	micorriza
ASV10124	CGCAAATTGCACTCTCTGGTATTCCGGGGGGTATGCCTGTTTGAGGGTCAGTTTAAGTAAAAATCGAGGTGTTGCTTTTTTTTGTGACGCATCGGAATTGGGTTATCTTTTTTGTCCTTTGGATTTTTAAGAGACCTAAAATTGATACACCTTTGTGCATCTGAGACGTACATAAGAATATTTTTTTTATCCGTCCGGAGTGCCAAATTTTTATTAGGTATGACCATGTTATTTTTTTTTGTGGTTATCGTACCTATAACATAACTCATATTTTGACCTCAAATCAGGTAGGAGCACCCGCTGAACTTAA	k__Fungi	p__Glomeromycota	c__Glomeromycetes	o__Glomerales	f__Glomeraceae	g__Rhizophagus	NA	endomicorriza	micorriza
ASV10145	CGCATCTTGCGCTCCTTGGTATTCTGAGGAGCATGCCTGTTTGAGTGTCATAAAAATTTCAATCTATCAATTCTTTTTGAAAGACTTGATAAAGCTTGGAATCTGGAAGTTGCTGGCTTTCTTTTAATCAGCTCTTCTCAAATGCATTAGTGATGATCATTGCTAGATCAGTTTTGATATGATAATTATTTTTTGTATCATTGCTGAGATAGTTTTGTCTATAAAAAGATCTCGCTTCAAATTGTCTGATTATAAATGACATATACATTGCATAATTTGTCCTCAAATCAGGTAGGACTACCCGCTGAACTTAA	k__Fungi	p__Basidiomycota	c__Agaricomycetes	o__Agaricales	f__Entolomataceae	g__Nolanea	NA	ectomicorriza	micorriza
ASV10157	CGCACCTTGCGCTCCTTGGTATTCCGAGGAGCATGCCTGTTTGAGTGTCTTGAAGTCATCAACCCCGAGCGTTTCGACGTGAAGGGCGTTGGACCTGGGGCGTGCTGCCGCGAGGCTGCTCCCCTCAAATGAGTCGGCTGGACCTCTGGGTCGAGATCGAAAGGGCGTTGTACCATCCTCGCTCCTCGAAGACCCGCAAGGGAAGGCCCCGACCTGCCTCGCCTTTGGGTGGCGGTCAACTTTCTGAAATCTGACCTCAAATCAGGTAGGACTACCCGCTGAACTTAA	k__Fungi	p__Basidiomycota	c__Agaricomycetes	o__Trechisporales	f__Hydnodontaceae	g__Trechispora	NA	ectomicorriza	micorriza
ASV10164	CGCAAATTGCACTCCCTGGCATTCCTGGGAGTATGCCTGTTTGAGGGTTGGTTTAAATAACAATCGATGTGTTGCTTTTGTGACATTTCGGAGTTGGGTCATCTTTAATCCCCTTGTTTTTAAGAGACCTAAAATTGATGTTTTCGCGTATCTTGACGTGTATAATTCTTTATCTCGTCATCGGATGCCGGATATTATTAGGTGTGACCATGTTAAGTGGTTTCATGCCTATAGTATTCTTGATTTCAACCTCAAATCAGGTAGGGATACCCGCTGAACTTAA	k__Fungi	p__Glomeromycota	c__Glomeromycetes	o__Glomerales	f__Glomeraceae	g__Glomeraceae_gen_Incertae_sedis	NA	endomicorriza	micorriza
ASV10184	CGCACCTTGCGCCCCTTGGTATTCCGAGGAGCATGCCTGTTTGAGTGTCTTGAAGTCATCAACCCCTCCCGTTTCTTGCGGAGAGGTGCGTTGGATCTGGGGGCTTGCGGCCGAGAGTCCGCTCCCCTCAAATGCCTCGGTTGGGCCTGCGGGTCGAACTCGGTTGGGCGTTGTAACAACCTCGCTCTCGTCCGAACGTTCCCCTCTGATCGTGCCCCTCCACGACTGCCTCTGCGGGTGGCGGTCAAACCTTTTTAAACTTTTGAAATCTGACCTCAAATCAGGTAGGACTACCCGCTGAACTTAA	k__Fungi	p__Basidiomycota	c__Agaricomycetes	o__Trechisporales	f__Hydnodontaceae	g__Trechispora	NA	ectomicorriza	micorriza
ASV10201	CGCACCTTGCGCTCCTTGGTATTCCGAGGAGCATGCCTGTTTGAGTGTCATGAAATTCTCAACCTCTCTGGCTTTGCGGTTAGAGAGGCTTGGATTATGGAAGTTGCTGGCCCAGTCAGCTCTTCTTAAATGTATTAGCAAAGACCTTTGCGAACCGTCTTTGGTATGATAATTATCTATATCAACGATGATTGGCGTCCTTTAATTAGGGAGGACTTGCTTCGAATAGTCTTAATTGACACCTTTGACAACTTTGACCTCAAATCAGGTAGGACTACCCGCTGAACTTAA	k__Fungi	p__Basidiomycota	c__Agaricomycetes	o__Agaricales	f__Entolomataceae	g__Entoloma	NA	ectomicorriza	micorriza
ASV10216	CGCACCTTGCGCTCCTTGGTATTCCGAGGAGCATGCCTGTTTGAGTGTCATGAAATTCTCAACCTAACGGGTTCTTAACGGGACTCGTCTTAGGCTTGGAGTTGGAGGCTTTGTCGGCTTGCTTTCGTCGAGTCGGCTCCTCTCAAATGCATTAGCTTGGTTCCTTGCGGATCGGCTCACGGTGTGATAATTGTGTCTACGCCGCGACCGTTGAAGCGTTTTCAGTGGGCCAGCTTCTAATTGTCTCTTGCGAGACAAGCTTTCATCGAACTCTGACCTCAAATCAGGTAGGACTACCCGCTGAACTTAA	k__Fungi	p__Basidiomycota	c__Agaricomycetes	o__Polyporales	f__Polyporaceae	g__Lentinus	s__striatulus	ectomicorriza	micorriza
ASV10229	CGCACCTTGCGCTCCTTGGTATTCCGAGGAGCATGCCTGTTTGAGTGTCATTAAATTCTCAACCTTACCCACTTTGTTGGGCTAGGCTTGGATGTGGGGGCTTGCAGGTCCGCCTTTGCGGGTGGTCTGCTCCTCTGAAATGCATTAGTGGGTTTGTGCCCCTCATCTCTTGGTGTGATAATTATCTACGCCGCTGGGTGATGCATCAATGAAACCTGCTCATAACCGTCCGTCTCGGACAACTTTGATCATTTTGACCTCAAATCAGGTAAGACTACCCGCTGAACTTAA	k__Fungi	p__Basidiomycota	c__Agaricomycetes	o__Agaricales	f__Psathyrellaceae	g__Coprinopsis	s__urticicola	ectomicorriza	micorriza
ASV10280	CGCACATTGCGCCCGCCAGTATTCTGGCGGGCATGCCTGTTCGAGCGTCATTTCAACCCTCGAGCCCTGCTCGGTGTTGGGGCCCTGCGGCTGCCGCAGCCCCCGAAAAGTAGTGGCGGGCTCGCCAGGACTCCCAGCGCAGTAGCTTAACCTCGCTGGCGGCGTCCCGGCGCGCTCCGGCCGTGAAACCCCCCATCTCCAAAGGTTGACCTCGGATCAGGTAGGAATACCCGCTGAACTTAA	k__Fungi	p__Ascomycota	c__Sordariomycetes	o__Phyllachorales	f__Telimenaceae	g__Telimenaceae_gen_Incertae_sedis	NA	ectomicorriza	micorriza
ASV10308	CGCACCTTGCGCCCTCGGGTATTCCCTGGGGCACACCTGTTTGAGTGTTATGTACATCTCGACCAGCTATTTTTTGTAGCTGGCTCGGTTTTGGAGAGTTGCTGGGTCGTTAGATCTGGCTCTTTCCGGAATTTATTAGTCAAGGTCTTAACCAACTCGTATTGGCGTAGCAAAGCTTTCGCCGCATATACTCTGGTATTTTGAGACCGTTTGGCTCTCTAAAGCCCAATCTTGTCTTTTAACCTCAAATCAGGTGGGACTACCCGCTGAACTTAA	k__Fungi	p__Basidiomycota	c__Agaricomycetes	o__Polyporales	f__Polyporales_fam_Incertae_sedis	g__Polyporales_gen_Incertae_sedis	NA	ectomicorriza	micorriza
ASV10345	CGCACCTTGCGCTCCTTGGTATTCCGAGGAGCATGCCTGTTTGAGTGTCATAAAATTCTCAACCTTTTTTTAGTTGATCTCCTCAGCTAAAGTAGGATTGGATCATGGAAGCTGCTGGCTGCTCAAGTTAGTTAGCTCTTCTAAAATATATTTGCCAAAGACTTTTGCTTGATCATCTTTTGATATGATAATTATCTATATCATTGATTATCTTGTGTTCTTTGCCCCCAACGGTCTTATAAGACAATTTGATAACTTTGACCTCAAATCAGGTAGGACTACCCGCTGAACTTAA	k__Fungi	p__Basidiomycota	c__Agaricomycetes	o__Agaricales	f__Entolomataceae	g__Entoloma	NA	ectomicorriza	micorriza
ASV10411	CGCACCTTGCGCTCCTTGGTATTCCGAGGAGCATGCCTGTTTGAGTGTCTTGAAGTCATCAACCCCCTCCGTTTCGCACGGGGAGGGTTGGACGTGGGGGCTCTGCTGCCGTGAGGCGGCTCCCCTCAAATGCATCGGTTGGGCCTGTGGGTCGAACTCGACTGGGCGTTGTACCATCCTCGCTCGACAGAGACGTTCCCCTTCTGTGCCCTTCCCCGACCTGCCTATCAGAGTGGCGGTCAAGCAACAAACTTTGAAATCTGACCTCAAATCAGGTAGGACTACCCGCTGAACTTAA	k__Fungi	p__Basidiomycota	c__Agaricomycetes	o__Trechisporales	f__Hydnodontaceae	g__Trechispora	s__invisitata	ectomicorriza	micorriza
ASV10420	CGCACCTTGCGCTCCTTGGTATTCCGAGGAGCATGCCCGTTTGAGTGTCTTGAAATCATCAAGCCTTTGGTTTTGCGGCCGTCGGCTTGGACTTGGGGGCTTGCTGCGGCGACGTGGCTCCCCTTAAATGGATCGGTCGGAACCTTGTGGCTCCCTGCCTGGGCGTTGTAATACCCTCGTCCGTCGGCACAGTCCTCCTGCCGGCCCCGACTTGCCTGTGGAGTGGCGGTCAACCTCTTGAAATCTGACCTCAAATCGGGTAGGACTACCCGCTGAACTTAA	k__Fungi	p__Basidiomycota	c__Agaricomycetes	o__Trechisporales	NA	NA	NA	ectomicorriza	micorriza
ASV10430	CGCACCTTGCGCTCCTTGGTATTCCGAGGAGCATGCCTGTTTGAGTGTCTTGAAATCGTCAACCCCCCCTTTACCTGTTTGTGAAGAGAGAGGGGGTTGGATGTTGGGGGCCTGCTGCCGCGAGGCTGCTCCCCTCAAATGTGTCGGTTGGGCCAGTGGGCCGTCCCCCCCAATTGGGCGTTGTAACACCCTCGCTCTGGGAATGGCGGCTCCCACCCGAGCCCCTCCTGCGACCTCCCGTGGAGTGGTGGTCAAAGCCGATCTCTGAAATCTGACCTCAAATCAGGCAGGACTACCCGCTGAACTTAA	k__Fungi	p__Basidiomycota	c__Agaricomycetes	o__Trechisporales	f__Trechisporales_fam_Incertae_sedis	g__Trechisporales_gen_Incertae_sedis	NA	ectomicorriza	micorriza
ASV10456	CGCACCTTGCGCTCCTTGGTATTCCGAGGAGCATGCCTGTTTGAGTGTCTTGAAGTCATCAACCCCGTCCGTTTTTCGAAGCGGGCGCTCGGGTTGGATCTGGGGGCGCTTTGCCGCGGACTGCCGTCGGCTCCCCTCAAATGCTTCGGTTGGGCCTGTGGGTCGAACTCCGCTGGGCGTTGTAACCATCCTCGCTCTCCTACGGAGACGGACCTGCGACTGTGCCCCGCTCTGACCTTGCCTCTTCCCTCGAAGGGTGGCGGTCTCACCGAGCCTTTTGGCTTTGAAATCTGACCTCAAATCAGGTAGGACTACCCGCTGAACTTAA	k__Fungi	p__Basidiomycota	c__Agaricomycetes	o__Trechisporales	f__Hydnodontaceae	g__Trechispora	NA	ectomicorriza	micorriza
ASV10466	ATCGAATCTTTGAACGCACATTGCGCCTCTCTTAACCGGGAGGCATGCCTGTCCGAGCGTTGTTTAAATCCATAGTCCCTTTGGGTCTGTGCTGGGTCTCGCCTGAGGGCGTCACCTGAAAGACATTGGTCCATTGAGCGGATGAGTTCCATTAGGACCGACCGCCCCATGGACCCTAAAGATCCCTAAGACTCGACCTCGGATCAGGTAGGACTACCGCCTGAACTTAAGCATATCAATAAG	k__Fungi	p__Ascomycota	c__Archaeorhizomycetes	o__Archaeorhizomycetales	f__Archaeorhizomycetales_fam_Incertae_sedis	g__Archaeorhizomycetales_gen_Incertae_sedis	NA	micorriza_1	micorriza
ASV10503	CGCACCTTGCGCCCCTTGGTATTCCGAGGGGCATGCCTGTTTGAGTGTCATTAAATTCTCAACCTTACTAGCTTTTGCTATGTAATGGCTTGGATATGGGGGTCTTTTGCTGGTTTCGAAAGGAATCTGCTCCCCTTAAATGCATTAGCCGGTGCCCCGCGTGGATCGTCTACTGGTGTGATAATTATTTACGCCGTTAGACGTCTGCTTTAAATGGGTTGTGCCGCTTCTAATCGTCCTCTTAGGACAATTCTTGACCACTTGACCTCAAATCAGGTAGGACTACCCGCTGAACTTAA	k__Fungi	p__Basidiomycota	c__Agaricomycetes	o__Agaricales	f__Hymenogastraceae	g__Gymnopilus	s__decipiens	ectomicorriza	micorriza
ASV10546	CGCAAATTGCACTCCCTGGCATTCCGGGGAGTATGCCTGTTTGAGGGTCAGTCTAGGTAAAATCGAGGTGTCGCTTAGGTGACATTTCGGAGTTGGGCTGTCTTGACCTTTTAGGTCAAGAGACCTGAAATTGACATCTTCGCGCATCCTGAACGTGAGTAGCTCATTCATCCGTTTTCGATGCCGATCTCTATTAGGTATGGTCATGTCGTGTGGTCGCGTACCTATAATTCATCATATTTTGACCTCAAATCAGGTAGGAGTACCCGCTGAACTTAA	k__Fungi	p__Glomeromycota	c__Glomeromycetes	o__Glomerales	f__Glomeraceae	g__Rhizophagus	NA	endomicorriza	micorriza
ASV10580	CGCACCTTGCGCTCCTTGGTATTCCGAGGAGCATGCCTGTTTGAGTGTCTTGAAGTCATCAACCCCTCCCGTTTCGTGCGGGTGGCGGTTGGACTTGGGGGCCTGCTGCCGCGAGGCTGCTCCCCTCAAATGCTTCGGTTGGACCTTGCGGGTCGAACTCGGCTGGGCGTTGTACCACCCTCGCTCTCTCACGTGTTCCCTGCTGCTGCGTCCTCCCCTGACCTGCCTGTGGAGTGGCGGTCAATGCTTTTGAAATCTGACCTCAAATCAGGTAGGACTACCCGCTGAACTTAA	k__Fungi	p__Basidiomycota	c__Agaricomycetes	o__Trechisporales	NA	NA	NA	ectomicorriza	micorriza
ASV10609	CGCACATTGCGCCCTCTGGCACTCCGGAGGGCATGCCTGTCCGAGCGTCATTGCAACCCTCAAGCACGGCTTGTGTGATGGGTGATCGTCCTGTCTTCGGAAGGACGCGCCTAAAAAGCAGTGACGGCGTCGTGTTCCGGTGCCCGAGCGTATGGGGCTTTGTCTTCCGCTCTTGTGGCCTGGCCGACTTGTCCGGTCGAACTCCAATCTTCTAGTAGTTGACCTCGGATCAGGTAGGGTTACCCGCTGAACTTAA	k__Fungi	p__Ascomycota	c__Eurotiomycetes	o__Onygenales	f__Ascosphaeraceae	g__Ascosphaera	NA	micorriza_1	micorriza
ASV10639	CGCACCTTGCGCTCCTTGGTATTCCGAGGAGCATGCCTGTTTGAGTGTCTTGAAATCATCAACCCCTCCCGTTTTGTGCGGGACGTGCGTTGGAGATGGGGGACTGCGGTCGCGAGGCCGCTCCCCTCAAATGCGTCGGTTGGGCCTGCGGGTCGGACTCGGTTGGGCGTTGTACCATCCTCGCTCCTCTCTGAGGCCGTTTTCCCCGTCTACTTGTGTGCCCGCCTTCGACTGCCAGTGCTAGCGGCGGTCAAGCAAAACTTTGAAATCTGACCTCAAATCAGGTAGGACTACCCGCTGAACTTAA	k__Fungi	p__Basidiomycota	c__Agaricomycetes	o__Trechisporales	f__Hydnodontaceae	g__Trechispora	NA	ectomicorriza	micorriza
ASV10666	CGCACCTTGCGCTCCTTGGTATTCCGAGGAGCACGCCTGTTTGAGTGTCATGAAACTCTCACTCCACAAGACATTGCTCGTGTCTTGTGAGATGTGGACGTTGGAGGCTTTTGCTGAACGTGCACTCGTTCAGCTCCTCTCAAATGCATTAGCTTGGTCCTCGCGGATCAGCTCTCGGTGTGATAACTTGTCTACGCCGTGGCTGTTGAAGCAAACTCTCCTTTGGACCAGGCTTCCAACCTTTGGGAAACTTGGGGGTGTGTAAACAGCCCTTTTCCCTGCTCGTTTTGACAATCTGACCTCAAATCAGGTGGGACTACCCGCTGAACTTAA	k__Fungi	p__Basidiomycota	c__Agaricomycetes	o__Polyporales	f__Polyporaceae	g__Polyporus	NA	ectomicorriza	micorriza
ASV10667	CGCACCTTGCGCTTCTTGGTATTCTGAGGAGCATGCTTGTTTGAGTATCATGAAATTTTCAACCGATCAATTGTTTTTTTTTAAAAGACTTGATAAGGCTTGGAATCTGGAAGTTGCAGGCTCTGTTTTGGTCAGCTCTTCTTAAATGCATTAGTGACGATCACTGCTGGATCAGTTTTGATATGATAACTATCTATATCATTGCTGAAATAGTGCTCTTTATAAAGAAAGAAAGATCTCGCTTCAAATTGTCTAATGATAAATGACAAAATACATTGTACAATTTGTTCTCAAATCAGGTAGGACTACCCGCTGAACTTAA	k__Fungi	p__Basidiomycota	c__Agaricomycetes	o__Agaricales	f__Entolomataceae	g__Nolanea	NA	ectomicorriza	micorriza
ASV10675	CGCACCTTGCACTCCTTGGTATTCCATGGAGTATGCCTGTTTGAGTGTCATGAACATCTCAACTGCTTTGACTGTTTCTTGGTCAAAGTGAAGTTGGACTTGGAGGACAAGTGCTGGCGCAAGCATCTGCTTGCTTGTTGGCTCCTCTTTAATGCATGAATGGCTTTCCTTGAGTGGGACAGACCGATGTGATAAGTATATTCATTGGAATGTCTGAAAAGAAAAGGCATTGTTGCATCATATATATCAAATCATCTGACCTCAAATCAGGTAGGACTACCCGCTGAACTTAA	k__Fungi	p__Basidiomycota	c__Agaricomycetes	o__Thelephorales	NA	NA	NA	ectomicorriza	micorriza
ASV10721	CGCACCTTGCGCTCCTTGGTATTCCGAGGAGCACACCTGTTTGAGTGTCATGAAATTCTCAACCTTACAAAGCTTTAGTGTTTTGTTAGGCTTGGACTTGGAGGCTTTTTTTGCTGGCGTTTGTCAGCTCCTCTCAAATTCATTAGCTTGATTCCTTATGGATCGGCTCTCGGTGTGATAATTGTCTACGCTGTGACCGTGAAGTGTTTTGGCAAGCTTCTAATTGTCTTGTTTCAGAGACAGCTTATCTTTGACATCTGACCTCAAATCAGGTGGGATTACCCGCTGAACTTA	k__Fungi	p__Basidiomycota	c__Agaricomycetes	o__Polyporales	f__Polyporaceae	g__Polyporus	NA	ectomicorriza	micorriza
ASV10769	CGCACCTTGCGCTCCTTGGTATTCCGAGGAGCATGCCTGTTTGAGTGTCTTGAAGTCATCAACCCCTCCCGTTCTTTGTGCGGAGAGGGCGGTTGGATCTGGGGGCCTGCTGCCGTCAGGCGGCTCTCCTCAAATGCGTCGGTTGGGCCTGAGGGTCGAACTCGGTTGGGCGTTGTACCATCCTCGCTCCGGTCCGAGATGTTCCCCCTTTGTTGAGCCCCTTCCACGACCTCCTCTGGAGTGGTGGTCACGCTGAACTTTGAAATCTGACCTCAAATCAGGTAGGACTACCCGCTGAACTTAA	k__Fungi	p__Basidiomycota	c__Agaricomycetes	o__Trechisporales	f__Hydnodontaceae	g__Trechispora	NA	ectomicorriza	micorriza
ASV10774	CGCACCTTGCGCCCTCTGGTATTCCGGAGGGCATGCCTGTTTGAGTGTCATTATATTCTCAACTCCAATAGTTTATTAACAAGCTTGTTGGAGATTGGATATGGAGGTTTTTGCTGGCGTCTTTCCGACGTTCTCAGCTCCTCTTAAATATATTAGTGGGAACCCGTTTGTTGGGCTGTCCTTGGTGTGATAATTATCTACGCTTTGGACTTGTTCAACGGCTCTATTGGACGAATTGGGTGTTGCAAGTCAAATTGCTTTGCCTGTATAATCTTAGTTCATTGGGAGTTGAAGGGAAGTACTGCTCTCGAACTGTCTACATTGTTGTGGACAACTTATTGACTATTTGACCTCAAATCAGGTAGGACTACCCGCTGAACTTAA	k__Fungi	p__Basidiomycota	c__Agaricomycetes	o__Agaricales	f__Omphalotaceae	g__Gymnopus	s__cervinus	ectomicorriza	micorriza
ASV10835	CGCACCTTGCGCTCCTTGGTATTCCGAGGAGCATGCCTGTTTGAGTGTCATTAAATTCTCAACTATACAAGTTTTTATGACTTGCATAGCTTGGATCTTGGGATTTGCGGGCTTTCACGAGTCGGCTGTCCTTAAATGTATTAGCAGAGCTTTTGCCGCTAATCATTGGTGTGATAATTATCTACGCCATTGAGAGGTGACATACTGAGGCTTAGCTTCTAATCGTCTTCACAGACAACTTTTGACAATCTGACCTCAAATCAGGTAGGATTACCCGCTGAACTTAA	k__Fungi	p__Basidiomycota	c__Agaricomycetes	o__Agaricales	f__Entolomataceae	g__Clitopilus	s__baronii	ectomicorriza	micorriza
ASV10862	CGCATCTTGCACTTCTTGGTATTCCAAGGAGTATGTCTGGTTGAGTAATGTGAATATCTAATCAAGCACAGCTGTTTGTGTTGTGTTTGGAGTTGAGTGACTTGCCTCTTGTCTCTCGGAGACTAGAGAGGCTCACTTGAAATGCAAGGGGACAAGGATTTGTGCGATGCACCGCCCCCTTTCTATCAATGACTTGATGAGGTTGGCTTGGTTGGGGGTTATTCATAAAGTCTTGATGGACTGGGACCAGGTCTCGCACACTCTGACAATCTCTTGTCTGTCAACTAGGGAACCAGGGGGGAGCTGTTAACAGCAAGCCCCCCTCACTTTTCATTCTCAACTCAGATAGGACTACCCGCTGAATTTAA	k__Fungi	p__Basidiomycota	c__Basidiomycota_cls_Incertae_sedis	o__Basidiomycota_ord_Incertae_sedis	f__Basidiomycota_fam_Incertae_sedis	g__Basidiomycota_gen_Incertae_sedis	NA	ectomicorriza	micorriza
ASV10872	CGCACCTTGCGCTCCTTGGTATTCCGAGGAGCACGCCTGTTCGAGTGTCGTGAAACTCTCAAGCTAGACAGCTTTATTGGCTGTCTGTTTGGTTATTGGGCTCTGCTGTCTCCTCTTCTGGAACGGCTAGCCTCAAATGTATTAGCTGGTCCTTGTTGTGGGAATTGGTTCTACTCAGCGTGATAATGAAATGACCGCTGAGGACATCTTTCGGGATGGCCAGGCCTGCCTTGGATTGCTTCGAAAACACCACTTTTTTCAACTTTGACCTCGAATCAGGCGGGACTACCCGCTGAACTTAA	k__Fungi	p__Basidiomycota	c__Agaricomycetes	o__Cantharellales	f__Hydnaceae	g__Sistotrema	s__brinkmannii	ectomicorriza	micorriza
ASV10880	CGCACCTTGCGCCCTTTGGCTATTCCGAAGGGCATGCCTGTTTGAGTATCGTGAACACCTCAACTCTCATGGTTCGCCATGATGAGCTTGGACTCTGGAGGTTTTGCTGGCCTGTGGGGTCGGCTCCTCTTAAACAAATTAGCTTACCGGTGTATGGTGGCGTCACAGGTGTGATAACTATCTGCGCTTGTGGTCGCGTGCCAGATAACCTTCAGCACTGAAGGTTTGCTGGGGCTCATAAACGTCTCTCCTTTGTGAAGACAGCCTTCTGAATGTTTGATCTCAAATCAGGTAGGATTACCCGCTGAACTTAA	k__Fungi	p__Basidiomycota	c__Agaricomycetes	o__Thelephorales	f__Thelephoraceae	g__Tomentella	NA	ectomicorriza	micorriza
ASV10887	CGCACCTTGCGCTCCTTGGTATTCCGAGGAGCATGCCTGTTTGAGTGTCTTGAAGTCATCAACTCCCACCGTTTTGTGCGGTCGGTGACGTTGGAACTGGGGGATGCGGCCCATAGTTTTGGGCGGCTCCCCTCAAATGCGTTGGTTGGGCCAGTGGGTCAAACTCGAATGGGGTGTTGTAGCATCCTCGCTCCAGCCGAGACCCGTCGTTCCCTTCCGCGACCTAGCCCCCTCGGGTGGGCGGTCAAAGCCAAGCACTGAAATCTGACCTCAAATCAGGTAGGACTACCCGCTGAACTTAA	k__Fungi	p__Basidiomycota	c__Agaricomycetes	o__Trechisporales	f__Hydnodontaceae	g__Trechispora	NA	ectomicorriza	micorriza
ASV10903	CGCACCTTGCGCTCCTTGGTATTCCGAGGAGCATGCCTGTTTGAGTGTCATGAAATTCTCAACTGCCCCGAGTTTTGTGCTTGGAGTGAGGTTGGACTTGGAGGATTTTTTGCTGGCGTCCTCATCTTGTATGTGGGCTTGTCAGCTCCTCTTGAATGCATGAGCTTTTCCACCGGTCAAGCGACCCCGATGTGATAAGTATCTACGTCGGTCTGGTTGTGAGGCCCTAGTAGTTGTGGCATGGCTTTGAACATTTTGAAGGTGGGTGTGCTCGCACACCCCCCTCTCTTGACCAATTCGACCTCAAATCAGGTAGGACTACCCGCTGAACTTAA	k__Fungi	p__Basidiomycota	c__Agaricomycetes	o__Thelephorales	f__Thelephoraceae	NA	NA	ectomicorriza	micorriza
ASV10945	CGCACCTTGCGCCCCTTGGATATTCCAAAGGGCATGCCTGTTTGAGTACCGTGAACACCTCAACTCTCATGGCCTTGCCGTGATGAGCTTGGACTTTGGGGGCTTTGCTGGCCTTGACGTCGGCTCCTCTCAAATAGATCAGCTTACCGGTGTTTGGTGGCGTTGCAGGTGTGATAACTATCTACGCTTGCGGCTGTCTGCCAGGTAACCTTCAGTGATGAGGGTTCGCTGGAGCTTACAAACGTCCTTCCCCAGCGAGGACAGCTTTGAACGTTCGATCTCAAATCAGGTAGGACTACCCGCTGAACTTAA	k__Fungi	p__Basidiomycota	c__Agaricomycetes	o__Thelephorales	f__Thelephoraceae	g__Tomentella	NA	ectomicorriza	micorriza
ASV10964	CGCATCTTGCGCTCCTTGGTATTCCGAGGAGCATGCCTGTTTGAGTGTCATGAATCATGTCAATTTCAATCGTTTTTGTTTGAAATTGGATGTGGATGTTGTTGCATTTATAATGCAACTCATCCTAAATACATTAGCGGTCTGCCCTGATCACGCACAATGTGATAAGAAAAAAGCATTGTTGGAGATCAAGTCAAGGTTGCTTCTAATAGTCGAAAGACAACGCATATAATGTCATTTGACCTCAAATCAGGTAGGATTACCCGCTGAACTTAA	k__Fungi	p__Basidiomycota	c__Agaricomycetes	o__Geastrales	f__Geastraceae	g__Geastrum	NA	ectomicorriza	micorriza
ASV10978	CGCACATTGCGCCCGCCAGTATTCTGGCGGGCATGCCTGTTCGAGCGTCATTTCAACCCTCGCGCCCCGCGCGGTGTTGGGGCCCTGCGGTAGCACGCAGGCCCTGAAAAACAGTGGCGGGCTCGCCAGGACTCCCAGCGCAGTAGCTTAACCTCGCTGGCGGCGTCCCGGTGTGCCCCGGCCGTGAAACCCCCATATCCAAAAGGTTGACCTCGGATCAGGTAGGAATACCCGCTGAACTTAA	k__Fungi	p__Ascomycota	c__Sordariomycetes	o__Phyllachorales	f__Telimenaceae	g__Telimenaceae_gen_Incertae_sedis	NA	ectomicorriza	micorriza
ASV10981	CGCACCTTGCGCTCCTTGGTATTCCGAGGAGCATGCCTGTTTGAGTGTCTTGAAGTCATCAACCCCGTCTGTTTTGCGCGGATGTCGGTTGGATCTGGGGGTATGCTGCCGTGAGGCCGCTCCCCTCAAATGCATCGGTTGGACCTGTGGGTCGAACTCGACTGGGCGTTGTACCATCCTCGCTCTCCCGAGACGTTCCCCTTCCGCGTCCTCCCACGACTCGCCTGTGGAGTGGCAGTCAAACCAAACTTTGAAATCTGACCTCAAATCAGGTAGGACTACCCGCTGAACTTAA	k__Fungi	p__Basidiomycota	c__Agaricomycetes	o__Trechisporales	f__Hydnodontaceae	g__Trechispora	NA	ectomicorriza	micorriza
ASV10993	CGCACCTTGCGCTCCCCGGTACTCTGGGGAGCATGCCCGTTTGAGTGTCGTGTGCCTCCTCACCGGAGCCGCTGTGACTTCAGTTTCACCTTGGCTTGCAGGTGGTGGTGGGATCGTTGGCCCCACCGGGTCAACCTTCCTGAAATTCATCAGCGATGCCCAGTCCCAAAAACCCTCTGGTCCTGCGGGTGTTAACCTTCAAACCTGCTGCCGTTGGGATGAAGGGCGCGAGTGGCCTCATCGCTCTCCAGTGGTCCCCCCTCCGGGACAAAACTGCTTTTGCTCTGACCTCAAATCGGGTAGGGTTACCCGCTGAATTTAA	k__Fungi	p__Basidiomycota	c__Agaricomycetes	o__Hymenochaetales	f__Hymenochaetales_fam_Incertae_sedis	g__Kurtia	NA	micorriza ericoide	micorriza
ASV11066	CGCACCTTGCGCTCCTTGGTATTCCGAGGAGCACGCCTGTTTGAGTGTCGTGTTACTCTCAACCTACAAGTCCTTTGCGGGGCTTGCTAGGCTTGGATCTTGGAGGATTTGCATTGTCGGCTTGTTTCGAGCCGGCTCCTCTCAAACGCATTAGCTTGGTCCTTTTTGTGGATCGGCCTTCGGTGTGATAAGTTGTTTACGCCGTGACCGTGAAGCGTTTTGATATAAGGCGAGCTTCGAATGGTCCCCCTTAGCTGGGACAAATACACTCTTGACATCTGACCTCAAATCAGGCGGGACTACCCGCTGAACTTAA	k__Fungi	p__Basidiomycota	c__Agaricomycetes	o__Polyporales	f__Polyporaceae	g__Polyporus	NA	ectomicorriza	micorriza
